# Supplementary material for: Comparative genomics of Salmonella enterica subsp. diarizonae serovar 61:k:1,5,(7) reveals lineage-specific host adaptation of ST432
Source: Microb Genom. 2021 Aug 2;7(8):000604. doi: 10.1099/mgen.0.000604 (PMC8549363; doi:10.1099/mgen.0.000604)
Supplement: Supplementary material 2 [file mgen-7-0604-s001.xlsx]

## Sheet: accessory_genes
gene	% prevalence in ST432	% prevalence in ST439	annotation	accession	locus tag
recE	100	0	Exodeoxyribonuclease 8	NZ_CP054422.1	HTZ89_RS09155
hokC	100	0	Toxic protein HokC	NZ_CP054422.1	HTZ89_RS09250
ybcO	100	0	Putative nuclease YbcO	NZ_CP054422.1	HTZ89_RS09265
asr	100	0	Acid shock protein	NZ_CP054422.1	HTZ89_RS11815
yceO	90	0	putative protein YceO	NZ_CP054422.1	HTZ89_RS13515
mkaB	100	0	28.1 kDa virulence protein	NZ_CP054422.1	HTZ89_RS14955
xerS	99	0	Tyrosine recombinase XerS	NZ_CP054422.1	HTZ89_RS18750
addA	98	0	ATP-dependent helicase/nuclease subunit A	NZ_CP054422.1	HTZ89_RS18760
papB	99	0	Major pilu subunit operon regulatory protein PapB	NZ_CP054422.1	HTZ89_RS18860
papF	99	0	Fimbrial adapter PapF	NZ_CP054422.1	HTZ89_RS18865
papK	99	0	Fimbrial adapter PapK	NZ_CP054422.1	HTZ89_RS18875
papH	99	0	PAP fimbrial minor pilin protein	NZ_CP054422.1	HTZ89_RS18895
papA	98	0	Pap fimbrial major pilin protein	NZ_CP054422.1	HTZ89_RS18900
cpsD	99	0	Tyrosine-protein kinase CpsD	NZ_CP054422.1	HTZ89_RS19260
arfA	92	0	Alternative ribosome-rescue factor A	NZ_CP054422.1	HTZ89_RS20745
ahcY	8	100	Adenosylhomocysteinase
clpV1	8	100	Protein ClpV1
mrkD	0	100	Fimbria adhesin protein
pys1	0	100	Pyocin-S1
ydfB	0	100	Uncharacterized protein YdfB
iroB	0	100	Glycosyltransferase IroB
iroC	0	100	ATP-binding casette (ABC) transporter-like protein IroC
iroD	0	100	Catecholate siderophore esterase IroD
iroE	0	100	Catecholate siderophore esterase IroE
iroN	0	100	TonB-dependent siderophore receptor protein iroN
	blue = genes present in ST432 and absent in ST439
	red = genes present in ST439 and largely absent in ST432
