# Supplementary material for: Comparative genomics of Salmonella enterica subsp. diarizonae serovar 61:k:1,5,(7) reveals lineage-specific host adaptation of ST432
Source: Microb Genom. 2021 Aug 2;7(8):000604. doi: 10.1099/mgen.0.000604 (PMC8549363; doi:10.1099/mgen.0.000604)
Supplement: Supplementary material 2 [file mgen-7-0604-s003.xlsx]

## Sheet: summary
serovar	subspecies	n isolates	n isolates without T4SS	n isolates with T4SS	% isolates without T4SS	% isolates with T4SS	source
Dublin	enterica	34	0	34	0	100	bfr
IIIb 61:k:1,5,7 (ST432)	diarizonae	115	0	115	0	100	bfr
IIIb 61:k:1,5,7 (ST432)	diarizonae	197	4	193	2	98	enterobase
Heidelberg	enterica	5	2	3	40	60	bfr
Bovismorbificans	enterica	10	9	1	90	10	bfr
Newport	enterica	22	20	2	91	9	bfr
IIIb 65:z10:e,n,x,z15	diarizonae	26	25	1	96	4	enterobase
Infantis	enterica	253	243	10	96	4	bfr
Typhimurium	enterica	297	284	13	96	4	bfr
IIIb 47:k:z35	diarizonae	39	38	1	97	3	enterobase
Enteritidis	enterica	589	576	13	98	2	bfr
I 4,[5],12:i:-	enterica	313	308	5	98	2	bfr
Paratyphi B var. Java	enterica	176	172	4	98	2	bfr
IV 44:z36,[z38]:-	houtenae	43	42	1	98	2	enterobase
IV 48:g,z51:-	houtenae	41	40	1	98	2	enterobase
Derby	enterica	91	90	1	99	1	bfr
IIIb 61:k:1,5,7 (ST439)	diarizonae	4	4	0	100	0	bfr
IIIb 61:k:1,5,7 (ST439)	diarizonae	5	5	0	100	0	enterobase
IIIa 18:z4,z23:-	arizonae	113	113	0	100	0	enterobase
IIIa 41:z4,z23:-	arizonae	133	133	0	100	0	enterobase
IIIa 48:g,z51:-	arizonae	32	32	0	100	0	enterobase
V 48:z35:-	bongori	32	32	0	100	0	enterobase
IIIb 38:(k):z35	diarizonae	46	46	0	100	0	enterobase
IIIb 48:z10:e,n,x,z15	diarizonae	100	100	0	100	0	enterobase
IIIb 50:k:z	diarizonae	26	26	0	100	0	enterobase
IIIb 50:k:z:[z50],[z57],[z68],[z86]	diarizonae	36	36	0	100	0	enterobase
IIIb 50:r:z:[z67]	diarizonae	36	36	0	100	0	enterobase
IIIb 53:z10:z35	diarizonae	22	22	0	100	0	enterobase
IIIb 60:r:e,n,x,z15	diarizonae	47	47	0	100	0	enterobase
IIIb 60:r:z	diarizonae	78	78	0	100	0	enterobase
IIIb 61:i:z50	diarizonae	72	72	0	100	0	enterobase
IIIb 61:l,v:1,5,7:[z57]	diarizonae	86	86	0	100	0	enterobase
IIIb 61:z52:z53	diarizonae	47	47	0	100	0	enterobase
Agona	enterica	89	89	0	100	0	bfr
Choleraesuis	enterica	37	37	0	100	0	bfr
Indiana	enterica	41	41	0	100	0	bfr
Mbandaka	enterica	122	122	0	100	0	bfr
Senftenberg	enterica	22	22	0	100	0	bfr
IV 1,40:z4,z24:-	houtenae	21	21	0	100	0	enterobase
IV 43:z4,z23:-	houtenae	61	61	0	100	0	enterobase
IV 44:z4,z23:-	houtenae	46	46	0	100	0	enterobase
IV 48:z4,z32:-	houtenae	27	27	0	100	0	enterobase
IV 50:g,z51:-	houtenae	65	65	0	100	0	enterobase
IV 50:z4,z23:-	houtenae	100	100	0	100	0	enterobase
VI [1],6,14,[25]:a:e,n,x	indica	20	20	0	100	0	enterobase
II 1,4,[5],12,[27]:b:[e,n,x]	salamae	26	26	0	100	0	enterobase
II 42:r:-	salamae	58	58	0	100	0	enterobase
II 47:b:1,5	salamae	32	32	0	100	0	enterobase
II 48:d:z6	salamae	22	22	0	100	0	enterobase
II 58:l,z13,z28:z6	salamae	33	33	0	100	0	enterobase

## Sheet: results
sample	subspecies	serovar	ST	T4SS	virD2	virB1	virB2	virB4	virB5	virB6	virB8	virB9	virB10	virB11	virD4	source	accession
17-SA03206-0	arizonae	IIIa 41:z4,z23:-	2131	not present	0	0	0	0	0	0	0	0	0	0	0	bfr	ERR3581206
19-SA01932-2	arizonae	IIIa 41:z4,z23:-	2131	not present	0	0	0	0	0	0	0	0	0	0	0	bfr
NCTC7304	arizonae	IIIa 48:g,z51:-	2691	not present	0	0	0	0	0	0	0	0	0	0	0	enterobase	NCTC7304_AS
NCTC8297	arizonae	IIIa 41:z4,z23:-	106	not present	0	0	0	0	0	0	0	0	0	0	0	enterobase	NCTC8297_AS
SAL_BA3123AA	arizonae	IIIa 18:z4,z23:-	869	not present	0	0	0	0	0	0	0	0	0	0	0	enterobase	SAL_BA3123AA_AS
SAL_BA3419AA	arizonae	IIIa 41:z4,z23:-	2131	not present	0	0	0	0	0	0	0	0	0	0	0	enterobase	SAL_BA3419AA_AS
SAL_BA3657AA	arizonae	IIIa 41:z4,z23:-	2131	not present	0	0	0	0	0	0	0	0	0	0	0	enterobase	SAL_BA3657AA_AS
SAL_BA4930AA	arizonae	IIIa 41:z4,z23:-	2131	not present	0	0	0	0	0	0	0	0	0	0	0	enterobase	SAL_BA4930AA_AS
SAL_CA1135AA	arizonae	IIIa 41:z4,z23:-	2131	not present	0	0	0	0	0	0	0	0	0	0	0	enterobase	SAL_CA1135AA_AS
SAL_EA3144AA	arizonae	IIIa 18:z4,z23:-	869	not present	0	0	0	0	0	0	0	0	0	0	0	enterobase	SAL_EA3144AA_AS
SAL_EA5528AA	arizonae	IIIa 41:z4,z23:-	2127	not present	0	0	0	0	0	0	0	0	0	0	0	enterobase	SAL_EA5528AA_AS
SAL_EA6392AA	arizonae	IIIa 41:z4,z23:-	2509	not present	0	0	0	0	0	0	0	0	0	0	0	enterobase	SAL_EA6392AA_AS
SAL_EA6466AA	arizonae	IIIa 41:z4,z23:-	2131	not present	0	0	0	0	0	0	0	0	0	0	0	enterobase	SAL_EA6466AA_AS
SAL_EA7248AA	arizonae	IIIa 41:z4,z23:-	2131	not present	0	0	0	0	0	0	0	0	0	0	0	enterobase	SAL_EA7248AA_AS
SAL_EA7307AA	arizonae	IIIa 41:z4,z23:-	2131	not present	0	0	0	0	0	0	0	0	0	0	0	enterobase	SAL_EA7307AA_AS
SAL_EA7347AA	arizonae	IIIa 41:z4,z23:-	2131	not present	0	0	0	0	0	0	0	0	0	0	0	enterobase	SAL_EA7347AA_AS
SAL_EA7421AA	arizonae	IIIa 41:z4,z23:-	2131	not present	0	0	0	0	0	0	0	0	0	0	0	enterobase	SAL_EA7421AA_AS
SAL_EA7473AA	arizonae	IIIa 41:z4,z23:-	2131	not present	0	0	0	0	0	0	0	0	0	0	0	enterobase	SAL_EA7473AA_AS
SAL_EA7627AA	arizonae	IIIa 41:z4,z23:-	106	not present	0	0	0	0	0	0	0	0	0	0	0	enterobase	SAL_EA7627AA_AS
SAL_EA7719AA	arizonae	IIIa 41:z4,z23:-	2131	not present	0	0	0	0	0	0	0	0	0	0	0	enterobase	SAL_EA7719AA_AS
SAL_EA7853AA	arizonae	IIIa 41:z4,z23:-	2131	not present	0	0	0	0	0	0	0	0	0	0	0	enterobase	SAL_EA7853AA_AS
SAL_EA8106AA	arizonae	IIIa 41:z4,z23:-	2131	not present	0	0	0	0	0	0	0	0	0	0	0	enterobase	SAL_EA8106AA_AS
SAL_EA8249AA	arizonae	IIIa 41:z4,z23:-	2131	not present	0	0	0	0	0	0	0	0	0	0	0	enterobase	SAL_EA8249AA_AS
SAL_EA8250AA	arizonae	IIIa 41:z4,z23:-	106	not present	0	0	0	0	0	0	0	0	0	0	0	enterobase	SAL_EA8250AA_AS
SAL_EA8553AA	arizonae	IIIa 41:z4,z23:-	2131	not present	0	0	0	0	0	0	0	0	0	0	0	enterobase	SAL_EA8553AA_AS
SAL_EA8629AA	arizonae	IIIa 41:z4,z23:-	2131	not present	0	0	0	0	0	0	0	0	0	0	0	enterobase	SAL_EA8629AA_AS
SAL_EA9530AA	arizonae	IIIa 18:z4,z23:-	869	not present	0	0	0	0	0	0	0	0	0	0	0	enterobase	SAL_EA9530AA_AS
SAL_EA9687AA	arizonae	IIIa 18:z4,z23:-	869	not present	0	0	0	0	0	0	0	0	0	0	0	enterobase	SAL_EA9687AA_AS
SAL_EA9721AA	arizonae	IIIa 18:z4,z23:-	869	not present	0	0	0	0	0	0	0	0	0	0	0	enterobase	SAL_EA9721AA_AS
SAL_EA9974AA	arizonae	IIIa 18:z4,z23:-	869	not present	0	0	0	0	0	0	0	0	0	0	0	enterobase	SAL_EA9974AA_AS
SAL_EA9978AA	arizonae	IIIa 18:z4,z23:-	869	not present	0	0	0	0	0	0	0	0	0	0	0	enterobase	SAL_EA9978AA_AS
SAL_EA9988AA	arizonae	IIIa 18:z4,z23:-	869	not present	0	0	0	0	0	0	0	0	0	0	0	enterobase	SAL_EA9988AA_AS
SAL_FA0012AA	arizonae	IIIa 18:z4,z23:-	869	not present	0	0	0	0	0	0	0	0	0	0	0	enterobase	SAL_FA0012AA_AS
SAL_FA0022AA	arizonae	IIIa 18:z4,z23:-	869	not present	0	0	0	0	0	0	0	0	0	0	0	enterobase	SAL_FA0022AA_AS
SAL_FA0029AA	arizonae	IIIa 18:z4,z23:-	869	not present	0	0	0	0	0	0	0	0	0	0	0	enterobase	SAL_FA0029AA_AS
SAL_FA0036AA	arizonae	IIIa 18:z4,z23:-	869	not present	0	0	0	0	0	0	0	0	0	0	0	enterobase	SAL_FA0036AA_AS
SAL_FA0040AA	arizonae	IIIa 18:z4,z23:-	869	not present	0	0	0	0	0	0	0	0	0	0	0	enterobase	SAL_FA0040AA_AS
SAL_FA0044AA	arizonae	IIIa 18:z4,z23:-	869	not present	0	0	0	0	0	0	0	0	0	0	0	enterobase	SAL_FA0044AA_AS
SAL_FA1227AA	arizonae	IIIa 41:z4,z23:-	2131	not present	0	0	0	0	0	0	0	0	0	0	0	enterobase	SAL_FA1227AA_AS
SAL_FA1838AA	arizonae	IIIa 18:z4,z23:-	869	not present	0	0	0	0	0	0	0	0	0	0	0	enterobase	SAL_FA1838AA_AS
SAL_FA1868AA	arizonae	IIIa 41:z4,z23:-	2131	not present	0	0	0	0	0	0	0	0	0	0	0	enterobase	SAL_FA1868AA_AS
SAL_FA2001AA	arizonae	IIIa 18:z4,z23:-	869	not present	0	0	0	0	0	0	0	0	0	0	0	enterobase	SAL_FA2001AA_AS
SAL_FA2393AA	arizonae	IIIa 48:g,z51:-	2775	not present	0	0	0	0	0	0	0	0	0	0	0	enterobase	SAL_FA2393AA_AS
SAL_FA2501AA	arizonae	IIIa 18:z4,z23:-	869	not present	0	0	0	0	0	0	0	0	0	0	0	enterobase	SAL_FA2501AA_AS
SAL_FA5031AA	arizonae	IIIa 48:g,z51:-	2775	not present	0	0	0	0	0	0	0	0	0	0	0	enterobase	SAL_FA5031AA_AS
SAL_HA7408AA	arizonae	IIIa 18:z4,z23:-	869	not present	0	0	0	0	0	0	0	0	0	0	0	enterobase	SAL_HA7408AA_AS
SAL_HA9000AA	arizonae	IIIa 18:z4,z23:-	869	not present	0	0	0	0	0	0	0	0	0	0	0	enterobase	SAL_HA9000AA_AS
SAL_HA9006AA	arizonae	IIIa 18:z4,z23:-	869	not present	0	0	0	0	0	0	0	0	0	0	0	enterobase	SAL_HA9006AA_AS
SAL_IA3279AA	arizonae	IIIa 18:z4,z23:-	869	not present	0	0	0	0	0	0	0	0	0	0	0	enterobase	SAL_IA3279AA_AS
SAL_JA0893AA	arizonae	IIIa 41:z4,z23:-	2131	not present	0	0	0	0	0	0	0	0	0	0	0	enterobase	SAL_JA0893AA_AS
SAL_JA1044AA	arizonae	IIIa 48:g,z51:-	2765	not present	0	0	0	0	0	0	0	0	0	0	0	enterobase	SAL_JA1044AA_AS
SAL_JA1099AA	arizonae	IIIa 41:z4,z23:-	2131	not present	0	0	0	0	0	0	0	0	0	0	0	enterobase	SAL_JA1099AA_AS
SAL_JA3987AA	arizonae	IIIa 41:z4,z23:-	2127	not present	0	0	0	0	0	0	0	0	0	0	0	enterobase	SAL_JA3987AA_AS
SAL_JA8258AA	arizonae	IIIa 18:z4,z23:-	869	not present	0	0	0	0	0	0	0	0	0	0	0	enterobase	SAL_JA8258AA_AS
SAL_JA9478AA	arizonae	IIIa 41:z4,z23:-	2131	not present	0	0	0	0	0	0	0	0	0	0	0	enterobase	SAL_JA9478AA_AS
SAL_KA0275AA	arizonae	IIIa 18:z4,z23:-	869	not present	0	0	0	0	0	0	0	0	0	0	0	enterobase	SAL_KA0275AA_AS
SAL_KA0393AA	arizonae	IIIa 18:z4,z23:-	869	not present	0	0	0	0	0	0	0	0	0	0	0	enterobase	SAL_KA0393AA_AS
SAL_KA0446AA	arizonae	IIIa 41:z4,z23:-	2127	not present	0	0	0	0	0	0	0	0	0	0	0	enterobase	SAL_KA0446AA_AS
SAL_KA0657AA	arizonae	IIIa 41:z4,z23:-	2131	not present	0	0	0	0	0	0	0	0	0	0	0	enterobase	SAL_KA0657AA_AS
SAL_KA0662AA	arizonae	IIIa 41:z4,z23:-	2131	not present	0	0	0	0	0	0	0	0	0	0	0	enterobase	SAL_KA0662AA_AS
SAL_KA1128AA	arizonae	IIIa 41:z4,z23:-	2131	not present	0	0	0	0	0	0	0	0	0	0	0	enterobase	SAL_KA1128AA_AS
SAL_KA2196AA	arizonae	IIIa 18:z4,z23:-	869	not present	0	0	0	0	0	0	0	0	0	0	0	enterobase	SAL_KA2196AA_AS
SAL_KA2197AA	arizonae	IIIa 18:z4,z23:-	869	not present	0	0	0	0	0	0	0	0	0	0	0	enterobase	SAL_KA2197AA_AS
SAL_KA2300AA	arizonae	IIIa 18:z4,z23:-	869	not present	0	0	0	0	0	0	0	0	0	0	0	enterobase	SAL_KA2300AA_AS
SAL_KA2301AA	arizonae	IIIa 18:z4,z23:-	869	not present	0	0	0	0	0	0	0	0	0	0	0	enterobase	SAL_KA2301AA_AS
SAL_KA2308AA	arizonae	IIIa 18:z4,z23:-	869	not present	0	0	0	0	0	0	0	0	0	0	0	enterobase	SAL_KA2308AA_AS
SAL_KA2309AA	arizonae	IIIa 18:z4,z23:-	869	not present	0	0	0	0	0	0	0	0	0	0	0	enterobase	SAL_KA2309AA_AS
SAL_KA2325AA	arizonae	IIIa 18:z4,z23:-	869	not present	0	0	0	0	0	0	0	0	0	0	0	enterobase	SAL_KA2325AA_AS
SAL_KA2585AA	arizonae	IIIa 18:z4,z23:-	869	not present	0	0	0	0	0	0	0	0	0	0	0	enterobase	SAL_KA2585AA_AS
SAL_KA2590AA	arizonae	IIIa 18:z4,z23:-	869	not present	0	0	0	0	0	0	0	0	0	0	0	enterobase	SAL_KA2590AA_AS
SAL_KA2593AA	arizonae	IIIa 18:z4,z23:-	869	not present	0	0	0	0	0	0	0	0	0	0	0	enterobase	SAL_KA2593AA_AS
SAL_KA2596AA	arizonae	IIIa 18:z4,z23:-	869	not present	0	0	0	0	0	0	0	0	0	0	0	enterobase	SAL_KA2596AA_AS
SAL_KA3057AA	arizonae	IIIa 18:z4,z23:-	869	not present	0	0	0	0	0	0	0	0	0	0	0	enterobase	SAL_KA3057AA_AS
SAL_KA3059AA	arizonae	IIIa 18:z4,z23:-	869	not present	0	0	0	0	0	0	0	0	0	0	0	enterobase	SAL_KA3059AA_AS
SAL_KA3060AA	arizonae	IIIa 18:z4,z23:-	869	not present	0	0	0	0	0	0	0	0	0	0	0	enterobase	SAL_KA3060AA_AS
SAL_KA3071AA	arizonae	IIIa 18:z4,z23:-	869	not present	0	0	0	0	0	0	0	0	0	0	0	enterobase	SAL_KA3071AA_AS
SAL_KA3518AA	arizonae	IIIa 41:z4,z23:-	2131	not present	0	0	0	0	0	0	0	0	0	0	0	enterobase	SAL_KA3518AA_AS
SAL_KA4364AA	arizonae	IIIa 18:z4,z23:-	869	not present	0	0	0	0	0	0	0	0	0	0	0	enterobase	SAL_KA4364AA_AS
SAL_KA4699AA	arizonae	IIIa 18:z4,z23:-	869	not present	0	0	0	0	0	0	0	0	0	0	0	enterobase	SAL_KA4699AA_AS
SAL_KA4701AA	arizonae	IIIa 18:z4,z23:-	869	not present	0	0	0	0	0	0	0	0	0	0	0	enterobase	SAL_KA4701AA_AS
SAL_KA4702AA	arizonae	IIIa 18:z4,z23:-	869	not present	0	0	0	0	0	0	0	0	0	0	0	enterobase	SAL_KA4702AA_AS
SAL_KA4864AA	arizonae	IIIa 18:z4,z23:-	869	not present	0	0	0	0	0	0	0	0	0	0	0	enterobase	SAL_KA4864AA_AS
SAL_KA4867AA	arizonae	IIIa 18:z4,z23:-	869	not present	0	0	0	0	0	0	0	0	0	0	0	enterobase	SAL_KA4867AA_AS
SAL_KA5439AA	arizonae	IIIa 41:z4,z23:-	2509	not present	0	0	0	0	0	0	0	0	0	0	0	enterobase	SAL_KA5439AA_AS
SAL_KA5522AA	arizonae	IIIa 18:z4,z23:-	869	not present	0	0	0	0	0	0	0	0	0	0	0	enterobase	SAL_KA5522AA_AS
SAL_KA5525AA	arizonae	IIIa 18:z4,z23:-	869	not present	0	0	0	0	0	0	0	0	0	0	0	enterobase	SAL_KA5525AA_AS
SAL_KA5526AA	arizonae	IIIa 18:z4,z23:-	869	not present	0	0	0	0	0	0	0	0	0	0	0	enterobase	SAL_KA5526AA_AS
SAL_KA5528AA	arizonae	IIIa 18:z4,z23:-	869	not present	0	0	0	0	0	0	0	0	0	0	0	enterobase	SAL_KA5528AA_AS
SAL_KA5786AA	arizonae	IIIa 18:z4,z23:-	869	not present	0	0	0	0	0	0	0	0	0	0	0	enterobase	SAL_KA5786AA_AS
SAL_KA6321AA	arizonae	IIIa 18:z4,z23:-	869	not present	0	0	0	0	0	0	0	0	0	0	0	enterobase	SAL_KA6321AA_AS
SAL_KA6324AA	arizonae	IIIa 18:z4,z23:-	869	not present	0	0	0	0	0	0	0	0	0	0	0	enterobase	SAL_KA6324AA_AS
SAL_KA6326AA	arizonae	IIIa 18:z4,z23:-	869	not present	0	0	0	0	0	0	0	0	0	0	0	enterobase	SAL_KA6326AA_AS
SAL_KA6327AA	arizonae	IIIa 18:z4,z23:-	869	not present	0	0	0	0	0	0	0	0	0	0	0	enterobase	SAL_KA6327AA_AS
SAL_KA6334AA	arizonae	IIIa 18:z4,z23:-	869	not present	0	0	0	0	0	0	0	0	0	0	0	enterobase	SAL_KA6334AA_AS
SAL_KA6335AA	arizonae	IIIa 18:z4,z23:-	869	not present	0	0	0	0	0	0	0	0	0	0	0	enterobase	SAL_KA6335AA_AS
SAL_KA6343AA	arizonae	IIIa 18:z4,z23:-	869	not present	0	0	0	0	0	0	0	0	0	0	0	enterobase	SAL_KA6343AA_AS
SAL_KA6441AA	arizonae	IIIa 18:z4,z23:-	869	not present	0	0	0	0	0	0	0	0	0	0	0	enterobase	SAL_KA6441AA_AS
SAL_KA6446AA	arizonae	IIIa 18:z4,z23:-	869	not present	0	0	0	0	0	0	0	0	0	0	0	enterobase	SAL_KA6446AA_AS
SAL_KA6447AA	arizonae	IIIa 18:z4,z23:-	869	not present	0	0	0	0	0	0	0	0	0	0	0	enterobase	SAL_KA6447AA_AS
SAL_KA6689AA	arizonae	IIIa 18:z4,z23:-	869	not present	0	0	0	0	0	0	0	0	0	0	0	enterobase	SAL_KA6689AA_AS
SAL_KA6690AA	arizonae	IIIa 18:z4,z23:-	869	not present	0	0	0	0	0	0	0	0	0	0	0	enterobase	SAL_KA6690AA_AS
SAL_KA7347AA	arizonae	IIIa 18:z4,z23:-	869	not present	0	0	0	0	0	0	0	0	0	0	0	enterobase	SAL_KA7347AA_AS
SAL_KA8612AA	arizonae	IIIa 41:z4,z23:-	2127	not present	0	0	0	0	0	0	0	0	0	0	0	enterobase	SAL_KA8612AA_AS
SAL_KA8955AA	arizonae	IIIa 18:z4,z23:-	869	not present	0	0	0	0	0	0	0	0	0	0	0	enterobase	SAL_KA8955AA_AS
SAL_KA9772AA	arizonae	IIIa 18:z4,z23:-	869	not present	0	0	0	0	0	0	0	0	0	0	0	enterobase	SAL_KA9772AA_AS
SAL_KA9773AA	arizonae	IIIa 18:z4,z23:-	869	not present	0	0	0	0	0	0	0	0	0	0	0	enterobase	SAL_KA9773AA_AS
SAL_LA0211AA	arizonae	IIIa 41:z4,z23:-	2131	not present	0	0	0	0	0	0	0	0	0	0	0	enterobase	SAL_LA0211AA_AS
SAL_LA3363AA	arizonae	IIIa 48:g,z51:-	3322	not present	0	0	0	0	0	0	0	0	0	0	0	enterobase	SAL_LA3363AA_AS
SAL_LA5081AA	arizonae	IIIa 18:z4,z23:-	869	not present	0	0	0	0	0	0	0	0	0	0	0	enterobase	SAL_LA5081AA_AS
SAL_LA5084AA	arizonae	IIIa 18:z4,z23:-	869	not present	0	0	0	0	0	0	0	0	0	0	0	enterobase	SAL_LA5084AA_AS
SAL_LA5512AA	arizonae	IIIa 18:z4,z23:-	869	not present	0	0	0	0	0	0	0	0	0	0	0	enterobase	SAL_LA5512AA_AS
SAL_LA5593AA	arizonae	IIIa 41:z4,z23:-	2509	not present	0	0	0	0	0	0	0	0	0	0	0	enterobase	SAL_LA5593AA_AS
SAL_LA5709AA	arizonae	IIIa 41:z4,z23:-	2131	not present	0	0	0	0	0	0	0	0	0	0	0	enterobase	SAL_LA5709AA_AS
SAL_LA5758AA	arizonae	IIIa 18:z4,z23:-	869	not present	0	0	0	0	0	0	0	0	0	0	0	enterobase	SAL_LA5758AA_AS
SAL_LA6213AA	arizonae	IIIa 18:z4,z23:-	869	not present	0	0	0	0	0	0	0	0	0	0	0	enterobase	SAL_LA6213AA_AS
SAL_LA6228AA	arizonae	IIIa 18:z4,z23:-	869	not present	0	0	0	0	0	0	0	0	0	0	0	enterobase	SAL_LA6228AA_AS
SAL_LA6278AA	arizonae	IIIa 18:z4,z23:-	869	not present	0	0	0	0	0	0	0	0	0	0	0	enterobase	SAL_LA6278AA_AS
SAL_LA6827AA	arizonae	IIIa 48:g,z51:-	2691	not present	0	0	0	0	0	0	0	0	0	0	0	enterobase	SAL_LA6827AA_AS
SAL_LA6951AA	arizonae	IIIa 18:z4,z23:-	869	not present	0	0	0	0	0	0	0	0	0	0	0	enterobase	SAL_LA6951AA_AS
SAL_LA7281AA	arizonae	IIIa 41:z4,z23:-	106	not present	0	0	0	0	0	0	0	0	0	0	0	enterobase	SAL_LA7281AA_AS
SAL_LA7577AA	arizonae	IIIa 48:g,z51:-	2775	not present	0	0	0	0	0	0	0	0	0	0	0	enterobase	SAL_LA7577AA_AS
SAL_LA7613AA	arizonae	IIIa 18:z4,z23:-	869	not present	0	0	0	0	0	0	0	0	0	0	0	enterobase	SAL_LA7613AA_AS
SAL_LA7614AA	arizonae	IIIa 18:z4,z23:-	869	not present	0	0	0	0	0	0	0	0	0	0	0	enterobase	SAL_LA7614AA_AS
SAL_LA7620AA	arizonae	IIIa 18:z4,z23:-	869	not present	0	0	0	0	0	0	0	0	0	0	0	enterobase	SAL_LA7620AA_AS
SAL_LA7635AA	arizonae	IIIa 18:z4,z23:-	869	not present	0	0	0	0	0	0	0	0	0	0	0	enterobase	SAL_LA7635AA_AS
SAL_LA9714AA	arizonae	IIIa 18:z4,z23:-	869	not present	0	0	0	0	0	0	0	0	0	0	0	enterobase	SAL_LA9714AA_AS
SAL_LA9730AA	arizonae	IIIa 18:z4,z23:-	869	not present	0	0	0	0	0	0	0	0	0	0	0	enterobase	SAL_LA9730AA_AS
SAL_MA0269AA	arizonae	IIIa 18:z4,z23:-	869	not present	0	0	0	0	0	0	0	0	0	0	0	enterobase	SAL_MA0269AA_AS
SAL_MA0606AA	arizonae	IIIa 18:z4,z23:-	869	not present	0	0	0	0	0	0	0	0	0	0	0	enterobase	SAL_MA0606AA_AS
SAL_MA0612AA	arizonae	IIIa 18:z4,z23:-	869	not present	0	0	0	0	0	0	0	0	0	0	0	enterobase	SAL_MA0612AA_AS
SAL_MA0754AA	arizonae	IIIa 18:z4,z23:-	869	not present	0	0	0	0	0	0	0	0	0	0	0	enterobase	SAL_MA0754AA_AS
SAL_MA0755AA	arizonae	IIIa 18:z4,z23:-	869	not present	0	0	0	0	0	0	0	0	0	0	0	enterobase	SAL_MA0755AA_AS
SAL_MA0805AA	arizonae	IIIa 18:z4,z23:-	869	not present	0	0	0	0	0	0	0	0	0	0	0	enterobase	SAL_MA0805AA_AS
SAL_MA0810AA	arizonae	IIIa 18:z4,z23:-	869	not present	0	0	0	0	0	0	0	0	0	0	0	enterobase	SAL_MA0810AA_AS
SAL_MA0811AA	arizonae	IIIa 18:z4,z23:-	869	not present	0	0	0	0	0	0	0	0	0	0	0	enterobase	SAL_MA0811AA_AS
SAL_MA0891AA	arizonae	IIIa 41:z4,z23:-	106	not present	0	0	0	0	0	0	0	0	0	0	0	enterobase	SAL_MA0891AA_AS
SAL_MA1519AA	arizonae	IIIa 18:z4,z23:-	869	not present	0	0	0	0	0	0	0	0	0	0	0	enterobase	SAL_MA1519AA_AS
SAL_MA1521AA	arizonae	IIIa 18:z4,z23:-	869	not present	0	0	0	0	0	0	0	0	0	0	0	enterobase	SAL_MA1521AA_AS
SAL_MA1605AA	arizonae	IIIa 18:z4,z23:-	869	not present	0	0	0	0	0	0	0	0	0	0	0	enterobase	SAL_MA1605AA_AS
SAL_MA1643AA	arizonae	IIIa 18:z4,z23:-	869	not present	0	0	0	0	0	0	0	0	0	0	0	enterobase	SAL_MA1643AA_AS
SAL_MA1682AA	arizonae	IIIa 18:z4,z23:-	869	not present	0	0	0	0	0	0	0	0	0	0	0	enterobase	SAL_MA1682AA_AS
SAL_MA1683AA	arizonae	IIIa 18:z4,z23:-	869	not present	0	0	0	0	0	0	0	0	0	0	0	enterobase	SAL_MA1683AA_AS
SAL_MA1684AA	arizonae	IIIa 18:z4,z23:-	869	not present	0	0	0	0	0	0	0	0	0	0	0	enterobase	SAL_MA1684AA_AS
SAL_MA1690AA	arizonae	IIIa 18:z4,z23:-	869	not present	0	0	0	0	0	0	0	0	0	0	0	enterobase	SAL_MA1690AA_AS
SAL_MA1724AA	arizonae	IIIa 18:z4,z23:-	869	not present	0	0	0	0	0	0	0	0	0	0	0	enterobase	SAL_MA1724AA_AS
SAL_MA1729AA	arizonae	IIIa 18:z4,z23:-	869	not present	0	0	0	0	0	0	0	0	0	0	0	enterobase	SAL_MA1729AA_AS
SAL_MA1772AA	arizonae	IIIa 18:z4,z23:-	869	not present	0	0	0	0	0	0	0	0	0	0	0	enterobase	SAL_MA1772AA_AS
SAL_MA1780AA	arizonae	IIIa 18:z4,z23:-	869	not present	0	0	0	0	0	0	0	0	0	0	0	enterobase	SAL_MA1780AA_AS
SAL_MA1784AA	arizonae	IIIa 18:z4,z23:-	869	not present	0	0	0	0	0	0	0	0	0	0	0	enterobase	SAL_MA1784AA_AS
SAL_MA1894AA	arizonae	IIIa 18:z4,z23:-	869	not present	0	0	0	0	0	0	0	0	0	0	0	enterobase	SAL_MA1894AA_AS
SAL_MA1895AA	arizonae	IIIa 18:z4,z23:-	869	not present	0	0	0	0	0	0	0	0	0	0	0	enterobase	SAL_MA1895AA_AS
SAL_MA1933AA	arizonae	IIIa 18:z4,z23:-	869	not present	0	0	0	0	0	0	0	0	0	0	0	enterobase	SAL_MA1933AA_AS
SAL_MA1941AA	arizonae	IIIa 18:z4,z23:-	869	not present	0	0	0	0	0	0	0	0	0	0	0	enterobase	SAL_MA1941AA_AS
SAL_MA1985AA	arizonae	IIIa 18:z4,z23:-	869	not present	0	0	0	0	0	0	0	0	0	0	0	enterobase	SAL_MA1985AA_AS
SAL_MA1986AA	arizonae	IIIa 18:z4,z23:-	869	not present	0	0	0	0	0	0	0	0	0	0	0	enterobase	SAL_MA1986AA_AS
SAL_MA2007AA	arizonae	IIIa 18:z4,z23:-	869	not present	0	0	0	0	0	0	0	0	0	0	0	enterobase	SAL_MA2007AA_AS
SAL_MA2048AA	arizonae	IIIa 18:z4,z23:-	869	not present	0	0	0	0	0	0	0	0	0	0	0	enterobase	SAL_MA2048AA_AS
SAL_MA2085AA	arizonae	IIIa 18:z4,z23:-	869	not present	0	0	0	0	0	0	0	0	0	0	0	enterobase	SAL_MA2085AA_AS
SAL_MA2719AA	arizonae	IIIa 41:z4,z23:-	106	not present	0	0	0	0	0	0	0	0	0	0	0	enterobase	SAL_MA2719AA_AS
SAL_MA7472AA	arizonae	IIIa 41:z4,z23:-	106	not present	0	0	0	0	0	0	0	0	0	0	0	enterobase	SAL_MA7472AA_AS
SAL_MA9182AA	arizonae	IIIa 41:z4,z23:-	2509	not present	0	0	0	0	0	0	0	0	0	0	0	enterobase	SAL_MA9182AA_AS
SAL_NA0197AA	arizonae	IIIa 41:z4,z23:-	2509	not present	0	0	0	0	0	0	0	0	0	0	0	enterobase	SAL_NA0197AA_AS
SAL_NA0235AA	arizonae	IIIa 48:g,z51:-	2775	not present	0	0	0	0	0	0	0	0	0	0	0	enterobase	SAL_NA0235AA_AS
SAL_OA0129AA	arizonae	IIIa 41:z4,z23:-	2131	not present	0	0	0	0	0	0	0	0	0	0	0	enterobase	SAL_OA0129AA_AS
SAL_OA0340AA	arizonae	IIIa 48:g,z51:-	2775	not present	0	0	0	0	0	0	0	0	0	0	0	enterobase	SAL_OA0340AA_AS
SAL_OA0342AA	arizonae	IIIa 48:g,z51:-	2775	not present	0	0	0	0	0	0	0	0	0	0	0	enterobase	SAL_OA0342AA_AS
SAL_OA0461AA	arizonae	IIIa 41:z4,z23:-	2131	not present	0	0	0	0	0	0	0	0	0	0	0	enterobase	SAL_OA0461AA_AS
SAL_OA0462AA	arizonae	IIIa 48:g,z51:-	2765	not present	0	0	0	0	0	0	0	0	0	0	0	enterobase	SAL_OA0462AA_AS
SAL_OA3117AA	arizonae	IIIa 41:z4,z23:-	2127	not present	0	0	0	0	0	0	0	0	0	0	0	enterobase	SAL_OA3117AA_AS
SAL_PA3348AA	arizonae	IIIa 48:g,z51:-	2765	not present	0	0	0	0	0	0	0	0	0	0	0	enterobase	SAL_PA3348AA_AS
SAL_QA2740AA	arizonae	IIIa 48:g,z51:-	2775	not present	0	0	0	0	0	0	0	0	0	0	0	enterobase	SAL_QA2740AA_AS
SAL_QA6473AA	arizonae	IIIa 41:z4,z23:-	2127	not present	0	0	0	0	0	0	0	0	0	0	0	enterobase	SAL_QA6473AA_AS
SAL_QA6757AA	arizonae	IIIa 48:g,z51:-	2775	not present	0	0	0	0	0	0	0	0	0	0	0	enterobase	SAL_QA6757AA_AS
SAL_QA7285AA	arizonae	IIIa 41:z4,z23:-	2509	not present	0	0	0	0	0	0	0	0	0	0	0	enterobase	SAL_QA7285AA_AS
SAL_QA7716AA	arizonae	IIIa 48:g,z51:-	2775	not present	0	0	0	0	0	0	0	0	0	0	0	enterobase	SAL_QA7716AA_AS
SAL_QA8657AA	arizonae	IIIa 18:z4,z23:-	869	not present	0	0	0	0	0	0	0	0	0	0	0	enterobase	SAL_QA8657AA_AS
SAL_QA8825AA	arizonae	IIIa 41:z4,z23:-	2131	not present	0	0	0	0	0	0	0	0	0	0	0	enterobase	SAL_QA8825AA_AS
SAL_QA9411AA	arizonae	IIIa 48:g,z51:-	2775	not present	0	0	0	0	0	0	0	0	0	0	0	enterobase	SAL_QA9411AA_AS
SAL_QA9412AA	arizonae	IIIa 48:g,z51:-	2775	not present	0	0	0	0	0	0	0	0	0	0	0	enterobase	SAL_QA9412AA_AS
SAL_RA0053AA	arizonae	IIIa 48:g,z51:-	2775	not present	0	0	0	0	0	0	0	0	0	0	0	enterobase	SAL_RA0053AA_AS
SAL_RA1497AA	arizonae	IIIa 48:g,z51:-	2775	not present	0	0	0	0	0	0	0	0	0	0	0	enterobase	SAL_RA1497AA_AS
SAL_SA0015AA	arizonae	IIIa 48:g,z51:-	2775	not present	0	0	0	0	0	0	0	0	0	0	0	enterobase	SAL_SA0015AA_AS
SAL_SA8290AA	arizonae	IIIa 41:z4,z23:-	2131	not present	0	0	0	0	0	0	0	0	0	0	0	enterobase	SAL_SA8290AA_AS
SAL_SA8927AA	arizonae	IIIa 41:z4,z23:-	3906	not present	0	0	0	0	0	0	0	0	0	0	0	enterobase	SAL_SA8927AA_AS
SAL_SA8997AA	arizonae	IIIa 48:g,z51:-	2691	not present	0	0	0	0	0	0	0	0	0	0	0	enterobase	SAL_SA8997AA_AS
SAL_SA9271AA	arizonae	IIIa 41:z4,z23:-	2509	not present	0	0	0	0	0	0	0	0	0	0	0	enterobase	SAL_SA9271AA_AS
SAL_SA9273AA	arizonae	IIIa 41:z4,z23:-	2131	not present	0	0	0	0	0	0	0	0	0	0	0	enterobase	SAL_SA9273AA_AS
SAL_SA9336AA	arizonae	IIIa 41:z4,z23:-	106	not present	0	0	0	0	0	0	0	0	0	0	0	enterobase	SAL_SA9336AA_AS
SAL_SA9355AA	arizonae	IIIa 41:z4,z23:-	106	not present	0	0	0	0	0	0	0	0	0	0	0	enterobase	SAL_SA9355AA_AS
SAL_TA0098AA	arizonae	IIIa 41:z4,z23:-	2131	not present	0	0	0	0	0	0	0	0	0	0	0	enterobase	SAL_TA0098AA_AS
SAL_TA0494AA	arizonae	IIIa 41:z4,z23:-	2127	not present	0	0	0	0	0	0	0	0	0	0	0	enterobase	SAL_TA0494AA_AS
SAL_TA0970AA	arizonae	IIIa 48:g,z51:-	3959	not present	0	0	0	0	0	0	0	0	0	0	0	enterobase	SAL_TA0970AA_AS
SAL_TA1689AA	arizonae	IIIa 41:z4,z23:-	2127	not present	0	0	0	0	0	0	0	0	0	0	0	enterobase	SAL_TA1689AA_AS
SAL_TA1970AA	arizonae	IIIa 41:z4,z23:-	2127	not present	0	0	0	0	0	0	0	0	0	0	0	enterobase	SAL_TA1970AA_AS
SAL_TA2767AA	arizonae	IIIa 41:z4,z23:-	2509	not present	0	0	0	0	0	0	0	0	0	0	0	enterobase	SAL_TA2767AA_AS
SAL_TA6508AA	arizonae	IIIa 41:z4,z23:-	106	not present	0	0	0	0	0	0	0	0	0	0	0	enterobase	SAL_TA6508AA_AS
SAL_TA7304AA	arizonae	IIIa 41:z4,z23:-	2131	not present	0	0	0	0	0	0	0	0	0	0	0	enterobase	SAL_TA7304AA_AS
SAL_TA7646AA	arizonae	IIIa 41:z4,z23:-	2131	not present	0	0	0	0	0	0	0	0	0	0	0	enterobase	SAL_TA7646AA_AS
SAL_TA7786AA	arizonae	IIIa 48:g,z51:-	2257	not present	0	0	0	0	0	0	0	0	0	0	0	enterobase	SAL_TA7786AA_AS
SAL_TA8020AA	arizonae	IIIa 48:g,z51:-	2765	not present	0	0	0	0	0	0	0	0	0	0	0	enterobase	SAL_TA8020AA_AS
SAL_UA0704AA	arizonae	IIIa 48:g,z51:-	2775	not present	0	0	0	0	0	0	0	0	0	0	0	enterobase	SAL_UA0704AA_AS
SAL_UA2385AA	arizonae	IIIa 41:z4,z23:-	2131	not present	0	0	0	0	0	0	0	0	0	0	0	enterobase	SAL_UA2385AA_AS
SAL_UA4990AA	arizonae	IIIa 41:z4,z23:-	106	not present	0	0	0	0	0	0	0	0	0	0	0	enterobase	SAL_UA4990AA_AS
SAL_UA6487AA	arizonae	IIIa 41:z4,z23:-	2127	not present	0	0	0	0	0	0	0	0	0	0	0	enterobase	SAL_UA6487AA_AS
SAL_UA7708AA	arizonae	IIIa 41:z4,z23:-	2131	not present	0	0	0	0	0	0	0	0	0	0	0	enterobase	SAL_UA7708AA_AS
SAL_UA7717AA	arizonae	IIIa 41:z4,z23:-	106	not present	0	0	0	0	0	0	0	0	0	0	0	enterobase	SAL_UA7717AA_AS
SAL_UA7718AA	arizonae	IIIa 41:z4,z23:-	2127	not present	0	0	0	0	0	0	0	0	0	0	0	enterobase	SAL_UA7718AA_AS
SAL_UA8141AA	arizonae	IIIa 41:z4,z23:-	2131	not present	0	0	0	0	0	0	0	0	0	0	0	enterobase	SAL_UA8141AA_AS
SAL_UA8498AA	arizonae	IIIa 18:z4,z23:-	869	not present	0	0	0	0	0	0	0	0	0	0	0	enterobase	SAL_UA8498AA_AS
SAL_UA8581AA	arizonae	IIIa 41:z4,z23:-	2509	not present	0	0	0	0	0	0	0	0	0	0	0	enterobase	SAL_UA8581AA_AS
SAL_VA5903AA	arizonae	IIIa 41:z4,z23:-	106	not present	0	0	0	0	0	0	0	0	0	0	0	enterobase	SAL_VA5903AA_AS
SAL_VA7878AA	arizonae	IIIa 41:z4,z23:-	2131	not present	0	0	0	0	0	0	0	0	0	0	0	enterobase	SAL_VA7878AA_AS
SAL_VA8182AA	arizonae	IIIa 48:g,z51:-	2775	not present	0	0	0	0	0	0	0	0	0	0	0	enterobase	SAL_VA8182AA_AS
SAL_VA9004AA	arizonae	IIIa 48:g,z51:-	2775	not present	0	0	0	0	0	0	0	0	0	0	0	enterobase	SAL_VA9004AA_AS
SAL_VA9010AA	arizonae	IIIa 48:g,z51:-	2775	not present	0	0	0	0	0	0	0	0	0	0	0	enterobase	SAL_VA9010AA_AS
SAL_WA3509AA	arizonae	IIIa 18:z4,z23:-	869	not present	0	0	0	0	0	0	0	0	0	0	0	enterobase	SAL_WA3509AA_AS
SAL_WA3521AA	arizonae	IIIa 41:z4,z23:-	2127	not present	0	0	0	0	0	0	0	0	0	0	0	enterobase	SAL_WA3521AA_AS
SAL_WA3572AA	arizonae	IIIa 41:z4,z23:-	2127	not present	0	0	0	0	0	0	0	0	0	0	0	enterobase	SAL_WA3572AA_AS
SAL_WA3585AA	arizonae	IIIa 41:z4,z23:-	2131	not present	0	0	0	0	0	0	0	0	0	0	0	enterobase	SAL_WA3585AA_AS
SAL_WA3613AA	arizonae	IIIa 41:z4,z23:-	2127	not present	0	0	0	0	0	0	0	0	0	0	0	enterobase	SAL_WA3613AA_AS
SAL_WA3634AA	arizonae	IIIa 41:z4,z23:-	106	not present	0	0	0	0	0	0	0	0	0	0	0	enterobase	SAL_WA3634AA_AS
SAL_WA3640AA	arizonae	IIIa 41:z4,z23:-	2127	not present	0	0	0	0	0	0	0	0	0	0	0	enterobase	SAL_WA3640AA_AS
SAL_WA3662AA	arizonae	IIIa 41:z4,z23:-	2131	not present	0	0	0	0	0	0	0	0	0	0	0	enterobase	SAL_WA3662AA_AS
SAL_WA3663AA	arizonae	IIIa 41:z4,z23:-	2127	not present	0	0	0	0	0	0	0	0	0	0	0	enterobase	SAL_WA3663AA_AS
SAL_WA3665AA	arizonae	IIIa 41:z4,z23:-	2131	not present	0	0	0	0	0	0	0	0	0	0	0	enterobase	SAL_WA3665AA_AS
SAL_WA3679AA	arizonae	IIIa 41:z4,z23:-	2131	not present	0	0	0	0	0	0	0	0	0	0	0	enterobase	SAL_WA3679AA_AS
SAL_WA3689AA	arizonae	IIIa 41:z4,z23:-	2131	not present	0	0	0	0	0	0	0	0	0	0	0	enterobase	SAL_WA3689AA_AS
SAL_WA3740AA	arizonae	IIIa 41:z4,z23:-	2131	not present	0	0	0	0	0	0	0	0	0	0	0	enterobase	SAL_WA3740AA_AS
SAL_WA3742AA	arizonae	IIIa 41:z4,z23:-	2127	not present	0	0	0	0	0	0	0	0	0	0	0	enterobase	SAL_WA3742AA_AS
SAL_WA3771AA	arizonae	IIIa 41:z4,z23:-	2131	not present	0	0	0	0	0	0	0	0	0	0	0	enterobase	SAL_WA3771AA_AS
SAL_WA3776AA	arizonae	IIIa 41:z4,z23:-	2127	not present	0	0	0	0	0	0	0	0	0	0	0	enterobase	SAL_WA3776AA_AS
SAL_WA3777AA	arizonae	IIIa 41:z4,z23:-	2127	not present	0	0	0	0	0	0	0	0	0	0	0	enterobase	SAL_WA3777AA_AS
SAL_WA3793AA	arizonae	IIIa 41:z4,z23:-	2131	not present	0	0	0	0	0	0	0	0	0	0	0	enterobase	SAL_WA3793AA_AS
SAL_WA3838AA	arizonae	IIIa 41:z4,z23:-	2131	not present	0	0	0	0	0	0	0	0	0	0	0	enterobase	SAL_WA3838AA_AS
SAL_WA3854AA	arizonae	IIIa 41:z4,z23:-	2131	not present	0	0	0	0	0	0	0	0	0	0	0	enterobase	SAL_WA3854AA_AS
SAL_WA3855AA	arizonae	IIIa 41:z4,z23:-	2127	not present	0	0	0	0	0	0	0	0	0	0	0	enterobase	SAL_WA3855AA_AS
SAL_WA3863AA	arizonae	IIIa 41:z4,z23:-	2131	not present	0	0	0	0	0	0	0	0	0	0	0	enterobase	SAL_WA3863AA_AS
SAL_WA3864AA	arizonae	IIIa 41:z4,z23:-	2127	not present	0	0	0	0	0	0	0	0	0	0	0	enterobase	SAL_WA3864AA_AS
SAL_WA3870AA	arizonae	IIIa 41:z4,z23:-	2131	not present	0	0	0	0	0	0	0	0	0	0	0	enterobase	SAL_WA3870AA_AS
SAL_WA3883AA	arizonae	IIIa 41:z4,z23:-	2131	not present	0	0	0	0	0	0	0	0	0	0	0	enterobase	SAL_WA3883AA_AS
SAL_WA3890AA	arizonae	IIIa 41:z4,z23:-	2131	not present	0	0	0	0	0	0	0	0	0	0	0	enterobase	SAL_WA3890AA_AS
SAL_WA3893AA	arizonae	IIIa 41:z4,z23:-	2131	not present	0	0	0	0	0	0	0	0	0	0	0	enterobase	SAL_WA3893AA_AS
SAL_WA3911AA	arizonae	IIIa 41:z4,z23:-	2127	not present	0	0	0	0	0	0	0	0	0	0	0	enterobase	SAL_WA3911AA_AS
SAL_WA3917AA	arizonae	IIIa 41:z4,z23:-	2127	not present	0	0	0	0	0	0	0	0	0	0	0	enterobase	SAL_WA3917AA_AS
SAL_WA3925AA	arizonae	IIIa 41:z4,z23:-	2131	not present	0	0	0	0	0	0	0	0	0	0	0	enterobase	SAL_WA3925AA_AS
SAL_WA3927AA	arizonae	IIIa 41:z4,z23:-	2127	not present	0	0	0	0	0	0	0	0	0	0	0	enterobase	SAL_WA3927AA_AS
SAL_WA3932AA	arizonae	IIIa 41:z4,z23:-	2127	not present	0	0	0	0	0	0	0	0	0	0	0	enterobase	SAL_WA3932AA_AS
SAL_WA3942AA	arizonae	IIIa 41:z4,z23:-	2127	not present	0	0	0	0	0	0	0	0	0	0	0	enterobase	SAL_WA3942AA_AS
SAL_WA3944AA	arizonae	IIIa 41:z4,z23:-	2131	not present	0	0	0	0	0	0	0	0	0	0	0	enterobase	SAL_WA3944AA_AS
SAL_WA3973AA	arizonae	IIIa 41:z4,z23:-	2131	not present	0	0	0	0	0	0	0	0	0	0	0	enterobase	SAL_WA3973AA_AS
SAL_WA3989AA	arizonae	IIIa 41:z4,z23:-	2127	not present	0	0	0	0	0	0	0	0	0	0	0	enterobase	SAL_WA3989AA_AS
SAL_WA4291AA	arizonae	IIIa 41:z4,z23:-	2131	not present	0	0	0	0	0	0	0	0	0	0	0	enterobase	SAL_WA4291AA_AS
SAL_WA4302AA	arizonae	IIIa 41:z4,z23:-	2131	not present	0	0	0	0	0	0	0	0	0	0	0	enterobase	SAL_WA4302AA_AS
SAL_WA4320AA	arizonae	IIIa 41:z4,z23:-	2127	not present	0	0	0	0	0	0	0	0	0	0	0	enterobase	SAL_WA4320AA_AS
SAL_WA4323AA	arizonae	IIIa 41:z4,z23:-	2131	not present	0	0	0	0	0	0	0	0	0	0	0	enterobase	SAL_WA4323AA_AS
SAL_WA4335AA	arizonae	IIIa 41:z4,z23:-	2127	not present	0	0	0	0	0	0	0	0	0	0	0	enterobase	SAL_WA4335AA_AS
SAL_WA4345AA	arizonae	IIIa 41:z4,z23:-	2131	not present	0	0	0	0	0	0	0	0	0	0	0	enterobase	SAL_WA4345AA_AS
SAL_WA4353AA	arizonae	IIIa 41:z4,z23:-	2127	not present	0	0	0	0	0	0	0	0	0	0	0	enterobase	SAL_WA4353AA_AS
SAL_WA4359AA	arizonae	IIIa 41:z4,z23:-	2127	not present	0	0	0	0	0	0	0	0	0	0	0	enterobase	SAL_WA4359AA_AS
SAL_WA4372AA	arizonae	IIIa 41:z4,z23:-	2131	not present	0	0	0	0	0	0	0	0	0	0	0	enterobase	SAL_WA4372AA_AS
SAL_WA4373AA	arizonae	IIIa 41:z4,z23:-	2127	not present	0	0	0	0	0	0	0	0	0	0	0	enterobase	SAL_WA4373AA_AS
SAL_WA6103AA	arizonae	IIIa 41:z4,z23:-	2131	not present	0	0	0	0	0	0	0	0	0	0	0	enterobase	SAL_WA6103AA_AS
SAL_WA6116AA	arizonae	IIIa 41:z4,z23:-	2127	not present	0	0	0	0	0	0	0	0	0	0	0	enterobase	SAL_WA6116AA_AS
SAL_WA6128AA	arizonae	IIIa 41:z4,z23:-	2127	not present	0	0	0	0	0	0	0	0	0	0	0	enterobase	SAL_WA6128AA_AS
SAL_WA6156AA	arizonae	IIIa 41:z4,z23:-	2127	not present	0	0	0	0	0	0	0	0	0	0	0	enterobase	SAL_WA6156AA_AS
SAL_WA6168AA	arizonae	IIIa 41:z4,z23:-	2127	not present	0	0	0	0	0	0	0	0	0	0	0	enterobase	SAL_WA6168AA_AS
SAL_WA6348AA	arizonae	IIIa 41:z4,z23:-	2131	not present	0	0	0	0	0	0	0	0	0	0	0	enterobase	SAL_WA6348AA_AS
SAL_WA6359AA	arizonae	IIIa 41:z4,z23:-	2127	not present	0	0	0	0	0	0	0	0	0	0	0	enterobase	SAL_WA6359AA_AS
SAL_XA0054AA	arizonae	IIIa 41:z4,z23:-	2131	not present	0	0	0	0	0	0	0	0	0	0	0	enterobase	SAL_XA0054AA_AS
SAL_XA0419AA	arizonae	IIIa 41:z4,z23:-	2509	not present	0	0	0	0	0	0	0	0	0	0	0	enterobase	SAL_XA0419AA_AS
SAL_XA1771AA	arizonae	IIIa 41:z4,z23:-	4435	not present	0	0	0	0	0	0	0	0	0	0	0	enterobase	SAL_XA1771AA_AS
SAL_XA6998AA	arizonae	IIIa 41:z4,z23:-	106	not present	0	0	0	0	0	0	0	0	0	0	0	enterobase	SAL_XA6998AA_AS
SAL_XA7319AA	arizonae	IIIa 41:z4,z23:-	106	not present	0	0	0	0	0	0	0	0	0	0	0	enterobase	SAL_XA7319AA_AS
SAL_XA7893AA	arizonae	IIIa 41:z4,z23:-	106	not present	0	0	0	0	0	0	0	0	0	0	0	enterobase	SAL_XA7893AA_AS
SAL_XA9192AA	arizonae	IIIa 48:g,z51:-	2765	not present	0	0	0	0	0	0	0	0	0	0	0	enterobase	SAL_XA9192AA_AS
SAL_XA9205AA	arizonae	IIIa 48:g,z51:-	2765	not present	0	0	0	0	0	0	0	0	0	0	0	enterobase	SAL_XA9205AA_AS
SAL_XA9241AA	arizonae	IIIa 48:g,z51:-	2765	not present	0	0	0	0	0	0	0	0	0	0	0	enterobase	SAL_XA9241AA_AS
SAL_YA0008AA	arizonae	IIIa 41:z4,z23:-	2131	not present	0	0	0	0	0	0	0	0	0	0	0	enterobase	SAL_YA0008AA_AS
SAL_YA0976AA	arizonae	IIIa 41:z4,z23:-	2509	not present	0	0	0	0	0	0	0	0	0	0	0	enterobase	SAL_YA0976AA_AS
SAL_YA1917AA	arizonae	IIIa 48:g,z51:-	2765	not present	0	0	0	0	0	0	0	0	0	0	0	enterobase	SAL_YA1917AA_AS
SAL_AC6426AA	bongori	V 48:z35:-	395	not present	0	0	0	0	0	0	0	0	0	0	0	enterobase	SAL_AC6426AA_AS
SAL_BA5146AA	bongori	V 48:z35:-	395	not present	0	0	0	0	0	0	0	0	0	0	0	enterobase	SAL_BA5146AA_AS
SAL_EA6836AA	bongori	V 48:z35:-	395	not present	0	0	0	0	0	0	0	0	0	0	0	enterobase	SAL_EA6836AA_AS
SAL_EA6838AA	bongori	V 48:z35:-	395	not present	0	0	0	0	0	0	0	0	0	0	0	enterobase	SAL_EA6838AA_AS
SAL_EA6839AA	bongori	V 48:z35:-	395	not present	0	0	0	0	0	0	0	0	0	0	0	enterobase	SAL_EA6839AA_AS
SAL_EA6841AA	bongori	V 48:z35:-	396	not present	0	0	0	0	0	0	0	0	0	0	0	enterobase	SAL_EA6841AA_AS
SAL_EA6848AA	bongori	V 48:z35:-	401	not present	0	0	0	0	0	0	0	0	0	0	0	enterobase	SAL_EA6848AA_AS
SAL_EA6850AA	bongori	V 48:z35:-	395	not present	0	0	0	0	0	0	0	0	0	0	0	enterobase	SAL_EA6850AA_AS
SAL_EA6851AA	bongori	V 48:z35:-	395	not present	0	0	0	0	0	0	0	0	0	0	0	enterobase	SAL_EA6851AA_AS
SAL_EA6854AA	bongori	V 48:z35:-	395	not present	0	0	0	0	0	0	0	0	0	0	0	enterobase	SAL_EA6854AA_AS
SAL_EA6855AA	bongori	V 48:z35:-	395	not present	0	0	0	0	0	0	0	0	0	0	0	enterobase	SAL_EA6855AA_AS
SAL_EA6856AA	bongori	V 48:z35:-	395	not present	0	0	0	0	0	0	0	0	0	0	0	enterobase	SAL_EA6856AA_AS
SAL_EA6860AA	bongori	V 48:z35:-	395	not present	0	0	0	0	0	0	0	0	0	0	0	enterobase	SAL_EA6860AA_AS
SAL_EA8697AA	bongori	V 48:z35:-	395	not present	0	0	0	0	0	0	0	0	0	0	0	enterobase	SAL_EA8697AA_AS
SAL_FA3597AA	bongori	V 48:z35:-	401	not present	0	0	0	0	0	0	0	0	0	0	0	enterobase	SAL_FA3597AA_AS
SAL_FA4689AA	bongori	V 48:z35:-	395	not present	0	0	0	0	0	0	0	0	0	0	0	enterobase	SAL_FA4689AA_AS
SAL_FA4691AA	bongori	V 48:z35:-	395	not present	0	0	0	0	0	0	0	0	0	0	0	enterobase	SAL_FA4691AA_AS
SAL_KA3509AA	bongori	V 48:z35:-	395	not present	0	0	0	0	0	0	0	0	0	0	0	enterobase	SAL_KA3509AA_AS
SAL_LA6191AA	bongori	V 48:z35:-	401	not present	0	0	0	0	0	0	0	0	0	0	0	enterobase	SAL_LA6191AA_AS
SAL_LA7580AA	bongori	V 48:z35:-	395	not present	0	0	0	0	0	0	0	0	0	0	0	enterobase	SAL_LA7580AA_AS
SAL_RA9572AA	bongori	V 48:z35:-	395	not present	0	0	0	0	0	0	0	0	0	0	0	enterobase	SAL_RA9572AA_AS
SAL_SA9138AA	bongori	V 48:z35:-	3923	not present	0	0	0	0	0	0	0	0	0	0	0	enterobase	SAL_SA9138AA_AS
SAL_WB8010AA	bongori	V 48:z35:-	401	not present	0	0	0	0	0	0	0	0	0	0	0	enterobase	SAL_WB8010AA_AS
SAL_WB9789AA	bongori	V 48:z35:-	395	not present	0	0	0	0	0	0	0	0	0	0	0	enterobase	SAL_WB9789AA_AS
SAL_XA0048AA	bongori	V 48:z35:-	4397	not present	0	0	0	0	0	0	0	0	0	0	0	enterobase	SAL_XA0048AA_AS
SAL_XA0214AA	bongori	V 48:z35:-	395	not present	0	0	0	0	0	0	0	0	0	0	0	enterobase	SAL_XA0214AA_AS
SAL_XA6491AA	bongori	V 48:z35:-	4464	not present	0	0	0	0	0	0	0	0	0	0	0	enterobase	SAL_XA6491AA_AS
SAL_XB0084AA	bongori	V 48:z35:-	395	not present	0	0	0	0	0	0	0	0	0	0	0	enterobase	SAL_XB0084AA_AS
SAL_XB0087AA	bongori	V 48:z35:-	4397	not present	0	0	0	0	0	0	0	0	0	0	0	enterobase	SAL_XB0087AA_AS
SAL_YA2793AA	bongori	V 48:z35:-	4397	not present	0	0	0	0	0	0	0	0	0	0	0	enterobase	SAL_YA2793AA_AS
SAL_YA2802AA	bongori	V 48:z35:-	395	not present	0	0	0	0	0	0	0	0	0	0	0	enterobase	SAL_YA2802AA_AS
SAL_YA2804AA	bongori	V 48:z35:-	395	not present	0	0	0	0	0	0	0	0	0	0	0	enterobase	SAL_YA2804AA_AS
07-00247-S2	diarizonae	IIIb 61:k:1,5,7	432	present	1	1	1	1	1	1	1	1	1	1	1	bfr	ERR3580869
08-03101	diarizonae	IIIb 61:k:1,5,7	432	present	1	1	1	1	1	1	1	1	1	1	1	bfr	ERR3581432
08-04649	diarizonae	IIIb 61:k:1,5,7	432	present	1	1	1	1	1	1	1	1	1	1	1	bfr	ERR3581809
09-01715	diarizonae	IIIb 61:k:1,5,7	432	present	1	1	1	1	1	1	1	1	1	1	1	bfr	ERR3580840
09-03993	diarizonae	IIIb 61:k:1,5,7	432	present	1	1	1	1	1	1	1	1	1	1	1	bfr	ERR3581067
10-01546	diarizonae	IIIb 61:k:1,5,7	432	present	1	0	1	1	1	1	1	1	1	1	1	bfr	ERR3581625
10-05086	diarizonae	IIIb 61:k:1,5,7	432	present	1	1	1	1	1	1	1	1	1	1	1	bfr	ERR3581777
11-00187	diarizonae	IIIb 61:z52:z53	1848	not present	0	0	0	0	0	0	0	0	0	0	0	bfr	ERR3581964
11-00462	diarizonae	IIIb 61:k:1,5,7	432	present	1	1	1	1	1	1	1	1	1	1	1	bfr	ERR3580788
11-03076	diarizonae	IIIb 61:k:1,5,7	432	present	1	1	1	1	1	1	1	1	1	1	1	bfr	ERR3580859
11-03263	diarizonae	IIIb 61:z52:z53	1848	not present	0	0	0	0	0	0	0	0	0	0	0	bfr	ERR3580881
12-00266	diarizonae	IIIb 61:k:1,5,7	432	present	1	1	1	1	1	1	1	1	1	1	1	bfr	ERR3581342
12-00693	diarizonae	IIIb 61:k:1,5,7	432	present	1	1	1	1	1	1	1	1	1	1	1	bfr	ERR3581636
12-01252	diarizonae	IIIb 61:k:1,5,7	432	present	1	1	1	1	1	1	1	1	1	1	1	bfr	ERR3581410
12-01354	diarizonae	IIIb 61:k:1,5,7	432	present	1	1	1	1	1	1	1	1	1	1	1	bfr	ERR3581482
12-01777-0-S2	diarizonae	IIIb 61:k:1,5,7	432	present	1	1	1	1	1	1	1	1	1	1	1	bfr	SRR13071109
12-02162	diarizonae	IIIb 61:k:1,5,7	432	present	1	1	1	1	1	1	1	1	1	1	1	bfr	ERR3581502
12-02681-S2	diarizonae	IIIb 61:k:1,5,7	432	present	1	1	1	1	1	1	1	1	1	1	1	bfr	ERR3580784
12-03018	diarizonae	IIIb 61:k:1,5,7	432	present	1	1	1	1	1	1	1	1	1	1	1	bfr	ERR3581496
13-00895	diarizonae	IIIb 61:l,v:1,5,7:[z57]	233	not present	0	0	0	0	0	0	0	0	0	0	0	bfr	ERR3580894
13-02754	diarizonae	IIIb 61:k:1,5,7	432	present	1	1	1	1	1	1	1	1	1	1	1	bfr	ERR3580937
13-SA00082	diarizonae	IIIb 61:k:1,5,7	432	present	1	1	1	1	1	1	1	1	1	1	1	bfr	ERR3581061
13-SA00604	diarizonae	IIIb 61:k:1,5,7	432	present	1	1	1	1	1	1	1	1	1	1	1	bfr	ERR3581221
13-SA00796	diarizonae	IIIb 61:k:1,5,7	432	present	1	1	1	1	1	1	1	1	1	1	1	bfr	ERR3581523
13-SA01436	diarizonae	IIIb 61:k:1,5,7	432	present	1	1	1	1	1	1	1	1	1	1	1	bfr	ERR3581316
13-SA01634	diarizonae	IIIb 61:k:1,5,7	432	present	1	1	1	1	1	1	1	1	1	1	1	bfr	ERR3581415
14-00788	diarizonae	IIIb 61:k:1,5,7	439	not present	0	0	0	0	0	0	0	0	0	0	0	bfr	SRR13071173
14-00794	diarizonae	IIIb 61:k:1,5,7	432	present	1	1	1	1	1	1	1	1	1	1	1	bfr	ERR3581666
14-00796	diarizonae	IIIb 61:k:1,5,7	432	present	1	1	1	1	1	1	1	1	1	0	1	bfr	SRR13071172
14-00799	diarizonae	IIIb 61:k:1,5,7	432	present	1	1	1	1	1	1	1	1	1	1	1	bfr	ERR3581689
14-00805	diarizonae	IIIb 61:l,v:1,5,7:[z57]	233	not present	0	0	0	0	0	0	0	0	0	0	0	bfr
14-00819	diarizonae	IIIb 61:k:1,5,7	432	present	1	1	1	1	1	1	1	1	1	1	1	bfr	SRR13071161
14-00821	diarizonae	IIIb 61:k:1,5,7	432	present	1	1	1	1	1	1	1	1	1	1	1	bfr	SRR13071150
14-00822	diarizonae	IIIb 61:k:1,5,7	432	present	1	1	1	1	1	1	1	1	1	1	1	bfr	ERR3581549
14-00823	diarizonae	IIIb 61:k:1,5,7	432	present	1	1	1	1	1	1	1	1	1	1	1	bfr	ERR3581558
14-00832	diarizonae	IIIb 61:k:1,5,7	432	present	1	1	1	1	1	1	1	1	1	1	1	bfr	SRR13071139
14-00838	diarizonae	IIIb 61:k:1,5,7	432	present	1	1	1	1	1	1	1	1	1	1	1	bfr	SRR13071128
14-00840	diarizonae	IIIb 61:k:1,5,7	432	present	1	1	1	1	1	1	1	1	1	1	1	bfr	SRR13071117
14-00842	diarizonae	IIIb 61:k:1,5,7	432	present	1	1	1	1	1	1	1	1	1	1	1	bfr	SRR13071108
14-00845	diarizonae	IIIb 61:z52:z53	1848	not present	0	0	0	0	0	0	0	0	0	0	0	bfr
14-00848	diarizonae	IIIb 61:k:1,5,7	439	not present	0	0	0	0	0	0	0	0	0	0	0	bfr	SRR13071107
14-SA00016-S2	diarizonae	IIIb 61:k:1,5,7	432	present	1	1	1	1	1	1	1	1	1	1	1	bfr	ERR3581057
14-SA00247-S2	diarizonae	IIIb 61:k:1,5,7	432	present	1	1	1	1	1	1	1	1	1	1	1	bfr	ERR3581119
14-SA00783-S2	diarizonae	IIIb 61:k:1,5,7	432	present	1	1	1	1	1	1	1	1	1	1	1	bfr	SRR13071106
14-SA00784-S2	diarizonae	IIIb 61:k:1,5,7	432	present	1	1	1	1	1	1	1	1	1	1	1	bfr	SRR13071171
14-SA00789-S2	diarizonae	IIIb 61:k:1,5,7	432	present	1	1	1	1	1	1	1	1	1	1	1	bfr	SRR13071170
14-SA00790-S2	diarizonae	IIIb 61:k:1,5,7	432	present	1	1	1	1	1	1	1	1	1	1	1	bfr	SRR13071169
14-SA00800-S2	diarizonae	IIIb 61:k:1,5,7	432	present	1	1	1	1	1	1	1	1	1	1	1	bfr	ERR3580893
14-SA00804-S2	diarizonae	IIIb 61:k:1,5,7	432	present	1	1	1	1	1	1	1	1	1	1	1	bfr	SRR13071168
14-SA00824-S2	diarizonae	IIIb 61:k:1,5,7	432	present	1	1	1	1	1	1	1	1	1	1	1	bfr	SRR13071167
14-SA00825-S2	diarizonae	IIIb 61:k:1,5,7	432	present	1	1	1	1	1	1	1	1	1	1	1	bfr	SRR13071166
14-SA00826-S2	diarizonae	IIIb 61:k:1,5,7	432	present	1	1	1	1	1	1	1	1	1	1	1	bfr	SRR13071165
14-SA00830-S2	diarizonae	IIIb 61:k:1,5,7	432	present	1	1	1	1	1	1	1	1	1	1	1	bfr	SRR13071164
14-SA00835-S2	diarizonae	IIIb 61:k:1,5,7	432	present	1	1	1	1	1	1	1	1	1	1	1	bfr	SRR13071163
14-SA00836-0	diarizonae	IIIb 61:k:1,5,7	432	present	1	1	1	1	1	1	1	1	1	1	1	bfr	SRR11962545
14-SA00837-S2	diarizonae	IIIb 61:k:1,5,7	432	present	1	1	1	1	1	1	1	1	1	1	1	bfr	SRR13071162
14-SA00841	diarizonae	IIIb 61:k:1,5,7	432	present	1	1	1	1	1	1	1	1	1	1	1	bfr	SRR13071160
14-SA00843	diarizonae	IIIb 61:k:1,5,7	432	present	1	1	1	1	1	1	1	1	1	1	1	bfr	SRR13071159
14-SA00849	diarizonae	IIIb 61:k:1,5,7	439	not present	0	0	0	0	0	0	0	0	0	0	0	bfr	SRR13071158
14-SA00850	diarizonae	IIIb 61:k:1,5,7	432	present	1	1	1	1	1	1	1	1	1	1	1	bfr	SRR13071157
14-SA00852	diarizonae	IIIb 61:k:1,5,7	432	present	1	1	1	1	1	1	1	1	1	1	1	bfr	SRR13071156
14-SA00853	diarizonae	IIIb 61:k:1,5,7	432	present	1	1	1	1	1	1	1	1	1	1	1	bfr	SRR13071155
14-SA01361	diarizonae	IIIb 61:k:1,5,7	432	present	1	1	1	1	1	1	1	1	1	1	1	bfr	ERR3581278
14-SA02313	diarizonae	IIIb 61:k:1,5,7	432	present	1	1	1	1	1	1	1	1	1	1	1	bfr	ERR3581296
14-SA02990	diarizonae	IIIb 61:k:1,5,7	432	present	1	1	1	1	1	1	1	1	1	1	1	bfr	ERR3581740
14-SA03152	diarizonae	IIIb 61:k:1,5,7	432	present	1	1	1	1	1	1	1	1	1	1	1	bfr	ERR3581402
15-SA00348	diarizonae	IIIb 61:k:1,5,7	432	present	1	1	1	1	1	1	1	1	1	1	1	bfr	ERR3581150
15-SA00892	diarizonae	IIIb 61:k:1,5,7	432	present	1	1	1	1	1	1	1	1	1	1	1	bfr	ERR3581531
15-SA01209	diarizonae	IIIb 61:k:1,5,7	432	present	1	1	1	1	1	1	1	1	1	1	1	bfr	ERR3581124
16-SA00010-1	diarizonae	IIIb 61:k:1,5,7	432	present	1	1	1	1	1	1	1	1	1	1	1	bfr	ERR3581743
16-SA00356	diarizonae	IIIb 61:k:1,5,7	432	present	1	1	1	1	1	1	1	1	1	1	1	bfr	ERR3581149
16-SA00526	diarizonae	IIIb 61:k:1,5,7	432	present	1	1	1	1	1	1	1	1	1	1	1	bfr	ERR3581199
16-SA01073	diarizonae	IIIb 61:k:1,5,7	432	present	1	1	1	1	1	1	1	1	1	1	1	bfr	ERR3581123
16-SA02183	diarizonae	IIIb 61:k:1,5,7	432	present	1	1	1	1	1	1	1	1	1	1	1	bfr	ERR3581339
17-SA00291	diarizonae	IIIb 61:k:1,5,7	432	present	1	1	1	1	1	1	1	1	1	1	1	bfr	ERR3581140
17-SA00447-2	diarizonae	IIIb 61:k:1,5,7	432	present	1	1	1	1	1	1	1	1	1	1	1	bfr	ERR3581679
17-SA00875	diarizonae	IIIb 61:k:1,5,7	432	present	1	1	1	1	1	1	1	1	1	1	1	bfr	ERR3581481
17-SA00949-1	diarizonae	IIIb 61:k:1,5,7	432	present	1	1	1	1	1	1	1	1	1	1	1	bfr	ERR3581910
17-SA01190	diarizonae	IIIb 61:k:1,5,7	432	present	1	1	1	1	1	1	1	1	1	1	1	bfr	ERR3581211
17-SA03258	diarizonae	IIIb 61:k:1,5,7	432	present	1	1	1	1	1	1	1	1	1	1	1	bfr	ERR3581480
18-SA00177-0	diarizonae	IIIb 61:k:1,5,7	432	present	1	1	1	1	1	1	1	1	1	1	1	bfr	SRR13071154
18-SA00228-0	diarizonae	IIIb 61:k:1,5,7	432	present	1	1	1	1	1	1	1	1	1	1	1	bfr	SRR13071153
18-SA00277-0	diarizonae	IIIb 61:k:1,5,7	432	present	1	1	1	1	1	1	1	1	1	1	1	bfr	SRR13071152
18-SA00406-S2	diarizonae	IIIb 61:k:1,5,7	432	present	1	1	1	1	1	1	1	1	1	1	1	bfr	ERR3581037
18-SA00427-2-MinIon	diarizonae	IIIb 60:r:e,n,x,z15	63	not present	0	0	0	0	0	0	0	0	0	0	0	bfr
18-SA00885-0	diarizonae	IIIb 61:k:1,5,7	432	present	1	1	1	1	1	1	1	1	1	1	1	bfr	SRR13071151
18-SA01465-0	diarizonae	IIIb 61:k:1,5,7	432	present	1	1	1	1	1	1	1	1	1	1	1	bfr	SRR13071149
18-SA01643-0	diarizonae	IIIb 61:k:1,5,7	432	present	1	1	1	1	1	1	1	1	1	1	1	bfr	SRR13071148
18-SA01770	diarizonae	IIIb 61:k:1,5,7	432	present	1	1	1	1	1	1	1	1	1	1	1	bfr	ERR3581501
18-SA01908-0	diarizonae	IIIb 61:k:1,5,7	432	present	1	1	1	1	1	1	1	1	1	1	1	bfr	SRR13071147
18-SA02006	diarizonae	IIIb 61:k:1,5,7	432	present	1	1	1	1	1	1	1	1	1	1	1	bfr	SRR13071146
18-SA02008	diarizonae	IIIb 61:k:1,5,7	432	present	1	1	1	1	1	1	1	1	1	1	1	bfr	SRR13071145
18-SA02014	diarizonae	IIIb 61:k:1,5,7	432	present	1	1	1	1	1	1	1	1	1	1	1	bfr	SRR13071144
18-SA02015	diarizonae	IIIb 61:l,v:1,5,7:[z57]	6003	not present	0	0	0	0	0	0	0	0	0	0	0	bfr
18-SA02018	diarizonae	IIIb 61:k:1,5,7	432	present	1	1	1	1	1	1	1	1	1	1	1	bfr	SRR13071143
18-SA02019	diarizonae	IIIb 61:k:1,5,7	432	present	1	1	1	1	1	1	1	1	1	1	1	bfr	SRR13071142
18-SA02021	diarizonae	IIIb 61:k:1,5,7	432	present	1	1	1	1	1	1	1	1	1	1	1	bfr	SRR13071141
18-SA02022-0	diarizonae	IIIb 61:k:1,5,7	439	not present	0	0	0	0	0	0	0	0	0	0	0	bfr	SRR13071140
18-SA02023	diarizonae	IIIb 61:k:1,5,7	432	present	1	1	1	1	1	1	1	1	1	1	1	bfr	SRR13071138
19-SA00341-0	diarizonae	IIIb 61:k:1,5,7	432	present	1	1	1	1	1	1	1	1	1	1	1	bfr	SRR13071137
19-SA00394-0	diarizonae	IIIb 61:k:1,5,7	432	present	1	1	1	1	1	1	1	1	1	1	1	bfr	SRR13071136
19-SA00597-0	diarizonae	IIIb 61:k:1,5,7	432	present	1	1	1	1	1	1	1	1	1	1	1	bfr	SRR13071135
19-SA00664-0	diarizonae	IIIb 61:k:1,5,7	432	present	1	1	1	1	1	1	1	1	1	1	1	bfr	SRR13071134
19-SA00666-0	diarizonae	IIIb 61:k:1,5,7	432	present	1	1	1	1	1	1	1	1	1	1	1	bfr	SRR13071133
19-SA00706-0	diarizonae	IIIb 61:k:1,5,7	432	present	1	1	1	1	1	1	1	1	1	1	1	bfr	ERR3581227
19-SA00707-0	diarizonae	IIIb 61:k:1,5,7	432	present	1	1	1	1	1	1	1	1	1	1	1	bfr	SRR13071132
19-SA01388-0	diarizonae	IIIb 61:k:1,5,7	432	present	1	1	1	1	1	1	1	1	1	1	1	bfr	SRR13071131
19-SA01729-0	diarizonae	IIIb 61:k:1,5,7	432	present	1	1	1	1	1	1	1	1	1	1	1	bfr	SRR13071130
19-SA01856-0	diarizonae	IIIb 61:k:1,5,7	432	present	1	1	1	1	1	1	1	1	1	1	1	bfr	SRR13071129
19-SA02050-0	diarizonae	IIIb 61:k:1,5,7	432	present	1	1	1	1	1	1	1	1	1	1	1	bfr	SRR13071127
19-SA02315-0	diarizonae	IIIb 61:k:1,5,7	432	present	1	1	1	1	1	1	1	1	1	1	1	bfr	SRR13071126
19-SA02836-0	diarizonae	IIIb 61:k:1,5,7	432	present	1	1	1	1	1	1	1	1	1	1	1	bfr	SRR13071125
19-SA03056-0	diarizonae	IIIb 61:k:1,5,7	432	present	1	1	1	1	1	1	1	1	1	1	1	bfr	SRR13071124
19-SA03390-0	diarizonae	IIIb 61:k:1,5,7	432	present	1	1	1	1	1	1	1	1	1	1	1	bfr	SRR13071123
19-SA03391-0	diarizonae	IIIb 61:k:1,5,7	432	present	1	1	1	1	1	1	1	1	1	1	1	bfr	SRR13071122
19-SA03392-0	diarizonae	IIIb 61:k:1,5,7	432	present	1	1	1	1	1	1	1	1	1	1	1	bfr	SRR13071121
19-SA03393-0	diarizonae	IIIb 61:k:1,5,7	432	present	1	1	1	1	1	1	1	1	1	1	1	bfr	SRR13071120
19-SA03394-0	diarizonae	IIIb 61:k:1,5,7	432	present	1	1	1	1	1	1	1	1	1	1	1	bfr	SRR13071119
19-SA03396-0	diarizonae	IIIb 61:k:1,5,7	432	present	1	1	1	1	1	1	1	1	1	1	1	bfr	SRR13071118
19-SA03397-0	diarizonae	IIIb 61:k:1,5,7	432	present	1	1	1	1	1	1	1	1	1	1	1	bfr	SRR13071116
19-SA03398-0	diarizonae	IIIb 61:k:1,5,7	432	present	1	1	1	1	1	1	1	1	1	1	1	bfr	SRR13071115
19-SA03399-0	diarizonae	IIIb 61:k:1,5,7	432	present	1	1	1	1	1	1	1	1	1	1	1	bfr	SRR13071114
19-SA03400-0	diarizonae	IIIb 61:k:1,5,7	432	present	1	1	1	1	1	1	1	1	1	1	1	bfr	SRR13071113
20-SA00385-0	diarizonae	IIIb 50:k:z:[z50],[z57],[z68],[z86]	2055	not present	0	0	0	0	0	0	0	0	0	0	0	bfr
20-SA00441-0-S2	diarizonae	IIIb 61:k:1,5,7	432	present	1	1	1	1	1	1	1	1	1	1	1	bfr	SRR13071112
20-SA00447-0	diarizonae	IIIb 61:k:1,5,7	432	present	1	1	1	1	1	1	1	1	1	1	1	bfr	SRR13071111
20-SA00710-0	diarizonae	IIIb 61:k:1,5,7	432	present	1	1	1	1	1	1	1	1	1	1	1	bfr	SRR13071110
NCTC7349	diarizonae	IIIb 38:(k):z35	876	not present	0	0	0	0	0	0	0	0	0	0	0	enterobase	NCTC7349_AS
SAL_AB0186AA	diarizonae	IIIb 60:r:z	63	not present	0	0	0	0	0	0	0	0	0	0	0	enterobase	SAL_AB0186AA_AS
SAL_AB1847AA	diarizonae	IIIb 60:r:z	63	not present	0	0	0	0	0	0	0	0	0	0	0	enterobase	SAL_AB1847AA_AS
SAL_AB2038AA	diarizonae	IIIb 61:l,v:1,5,7:[z57]	243	not present	0	0	0	0	0	0	0	0	0	0	0	enterobase	SAL_AB2038AA_AS
SAL_AB2378AA	diarizonae	IIIb 61:l,v:1,5,7:[z57]	243	not present	0	0	0	0	0	0	0	0	0	0	0	enterobase	SAL_AB2378AA_AS
SAL_AB2486AA	diarizonae	IIIb 48:z10:e,n,x,z15	1256	not present	0	0	0	0	0	0	0	0	0	0	0	enterobase	SAL_AB2486AA_AS
SAL_AB2951AA	diarizonae	IIIb 61:k:1,5,7	432	present	1	1	1	1	1	1	1	1	1	1	1	enterobase	SAL_AB2951AA_AS
SAL_AB2958AA	diarizonae	IIIb 61:k:1,5,7	432	present	1	1	1	1	1	1	1	1	1	1	1	enterobase	SAL_AB2958AA_AS
SAL_AB2960AA	diarizonae	IIIb 61:k:1,5,7	432	present	1	1	1	1	1	1	1	1	1	1	1	enterobase	SAL_AB2960AA_AS
SAL_AB2975AA	diarizonae	IIIb 61:k:1,5,7	432	present	1	1	1	1	1	1	1	1	1	1	1	enterobase	SAL_AB2975AA_AS
SAL_AB2988AA	diarizonae	IIIb 61:k:1,5,7	432	present	1	1	1	1	1	1	1	1	1	1	1	enterobase	SAL_AB2988AA_AS
SAL_AB2992AA	diarizonae	IIIb 61:k:1,5,7	432	present	1	1	1	1	1	1	1	1	1	1	1	enterobase	SAL_AB2992AA_AS
SAL_AB2994AA	diarizonae	IIIb 61:k:1,5,7	432	present	1	1	1	1	1	1	1	1	1	1	1	enterobase	SAL_AB2994AA_AS
SAL_AB2997AA	diarizonae	IIIb 61:k:1,5,7	432	present	1	1	1	1	1	1	1	1	1	1	1	enterobase	SAL_AB2997AA_AS
SAL_AB3205AA	diarizonae	IIIb 61:k:1,5,7	432	present	1	1	1	1	1	1	1	1	1	1	1	enterobase	SAL_AB3205AA_AS
SAL_AB3210AA	diarizonae	IIIb 61:k:1,5,7	432	present	1	1	1	1	1	1	1	1	1	1	1	enterobase	SAL_AB3210AA_AS
SAL_AB3211AA	diarizonae	IIIb 61:k:1,5,7	432	present	1	1	1	1	1	1	1	1	1	1	1	enterobase	SAL_AB3211AA_AS
SAL_AB3257AA	diarizonae	IIIb 48:z10:e,n,x,z15	4701	not present	0	0	0	0	0	0	0	0	0	0	0	enterobase	SAL_AB3257AA_AS
SAL_AB3995AA	diarizonae	IIIb 50:r:z:[z67]	2374	not present	0	0	0	0	0	0	0	0	0	0	0	enterobase	SAL_AB3995AA_AS
SAL_AB4215AA	diarizonae	IIIb 47:k:z35	430	not present	0	0	0	0	0	0	0	0	0	0	0	enterobase	SAL_AB4215AA_AS
SAL_AB5067AA	diarizonae	IIIb 61:k:1,5,7	432	present	1	1	1	1	1	1	1	1	1	1	1	enterobase	SAL_AB5067AA_AS
SAL_AB5068AA	diarizonae	IIIb 61:k:1,5,7	432	present	1	1	1	1	1	1	1	1	1	1	1	enterobase	SAL_AB5068AA_AS
SAL_AB5498AA	diarizonae	IIIb 61:l,v:1,5,7:[z57]	243	not present	0	0	0	0	0	0	0	0	0	0	0	enterobase	SAL_AB5498AA_AS
SAL_AB6499AA	diarizonae	IIIb 61:k:1,5,7	432	present	1	1	1	1	1	1	1	1	1	1	1	enterobase	SAL_AB6499AA_AS
SAL_AB6510AA	diarizonae	IIIb 61:k:1,5,7	432	present	1	1	1	1	1	1	1	1	1	1	1	enterobase	SAL_AB6510AA_AS
SAL_AB6518AA	diarizonae	IIIb 61:k:1,5,7	432	present	1	1	1	1	1	1	1	1	1	1	1	enterobase	SAL_AB6518AA_AS
SAL_AB6569AA	diarizonae	IIIb 61:z52:z53	1848	not present	0	0	0	0	0	0	0	0	0	0	0	enterobase	SAL_AB6569AA_AS
SAL_AB6695AA	diarizonae	IIIb 61:k:1,5,7	432	present	1	1	1	1	1	1	1	1	1	1	1	enterobase	SAL_AB6695AA_AS
SAL_AB7195AA	diarizonae	IIIb 48:z10:e,n,x,z15	1256	not present	0	0	0	0	0	0	0	0	0	0	0	enterobase	SAL_AB7195AA_AS
SAL_AB7219AA	diarizonae	IIIb 60:r:z	63	not present	0	0	0	0	0	0	0	0	0	0	0	enterobase	SAL_AB7219AA_AS
SAL_AB7306AA	diarizonae	IIIb 60:r:e,n,x,z15	4748	not present	0	0	0	0	0	0	0	0	0	0	0	enterobase	SAL_AB7306AA_AS
SAL_AB8125AA	diarizonae	IIIb 61:z52:z53	1848	not present	0	0	0	0	0	0	0	0	0	0	0	enterobase	SAL_AB8125AA_AS
SAL_AB8187AA	diarizonae	IIIb 50:r:z:[z67]	2374	not present	0	0	0	0	0	0	0	0	0	0	0	enterobase	SAL_AB8187AA_AS
SAL_AB8825AA	diarizonae	IIIb 50:k:z	430	not present	0	0	0	0	0	0	0	0	0	0	0	enterobase	SAL_AB8825AA_AS
SAL_AB9753AA	diarizonae	IIIb 48:z10:e,n,x,z15	574	not present	0	0	0	0	0	0	0	0	0	0	0	enterobase	SAL_AB9753AA_AS
SAL_AC5145AA	diarizonae	IIIb 61:k:1,5,7	432	present	1	1	1	1	1	1	1	1	1	1	1	enterobase	SAL_AC5145AA_AS
SAL_AC5429AA	diarizonae	IIIb 50:k:z:[z50],[z57],[z68],[z86]	2055	not present	0	0	0	0	0	0	0	0	0	0	0	enterobase	SAL_AC5429AA_AS
SAL_AC5775AA	diarizonae	IIIb 60:r:z	63	not present	0	0	0	0	0	0	0	0	0	0	0	enterobase	SAL_AC5775AA_AS
SAL_AC6059AA	diarizonae	IIIb 61:k:1,5,7	432	present	1	1	1	1	1	1	1	1	1	1	1	enterobase	SAL_AC6059AA_AS
SAL_AC6060AA	diarizonae	IIIb 61:k:1,5,7	432	present	1	1	1	1	1	1	1	1	1	1	1	enterobase	SAL_AC6060AA_AS
SAL_AC6136AA	diarizonae	IIIb 48:z10:e,n,x,z15	574	not present	0	0	0	0	0	0	0	0	0	0	0	enterobase	SAL_AC6136AA_AS
SAL_AC6258AA	diarizonae	IIIb 61:k:1,5,7	432	present	1	1	1	1	1	1	1	1	1	1	1	enterobase	SAL_AC6258AA_AS
SAL_AC6381AA	diarizonae	IIIb 61:i:z50	1846	not present	0	0	0	0	0	0	0	0	0	0	0	enterobase	SAL_AC6381AA_AS
SAL_AC6736AA	diarizonae	IIIb 61:k:1,5,7	432	present	1	1	1	1	1	1	1	1	1	1	1	enterobase	SAL_AC6736AA_AS
SAL_AC6774AA	diarizonae	IIIb 61:k:1,5,7	432	present	1	1	1	1	1	1	1	1	1	1	1	enterobase	SAL_AC6774AA_AS
SAL_AC7074AA	diarizonae	IIIb 38:(k):z35	876	not present	0	0	0	0	0	0	0	0	0	0	0	enterobase	SAL_AC7074AA_AS
SAL_AC7075AA	diarizonae	IIIb 60:r:e,n,x,z15	63	not present	0	0	0	0	0	0	0	0	0	0	0	enterobase	SAL_AC7075AA_AS
SAL_AC7515AA	diarizonae	IIIb 61:l,v:1,5,7:[z57]	233	not present	0	0	0	0	0	0	0	0	0	0	0	enterobase	SAL_AC7515AA_AS
SAL_BA2601AA	diarizonae	IIIb 60:r:e,n,x,z15	2148	not present	0	0	0	0	0	0	0	0	0	0	0	enterobase	SAL_BA2601AA_AS
SAL_BA2920AA	diarizonae	IIIb 48:z10:e,n,x,z15	1256	not present	0	0	0	0	0	0	0	0	0	0	0	enterobase	SAL_BA2920AA_AS
SAL_BA3948AA	diarizonae	IIIb 60:r:z	63	not present	0	0	0	0	0	0	0	0	0	0	0	enterobase	SAL_BA3948AA_AS
SAL_BA4077AA	diarizonae	IIIb 60:r:z	63	not present	0	0	0	0	0	0	0	0	0	0	0	enterobase	SAL_BA4077AA_AS
SAL_BA4164AA	diarizonae	IIIb 60:r:e,n,x,z15	63	not present	0	0	0	0	0	0	0	0	0	0	0	enterobase	SAL_BA4164AA_AS
SAL_BA4309AA	diarizonae	IIIb 38:(k):z35	876	not present	0	0	0	0	0	0	0	0	0	0	0	enterobase	SAL_BA4309AA_AS
SAL_BA4545AA	diarizonae	IIIb 61:z52:z53	1848	not present	0	0	0	0	0	0	0	0	0	0	0	enterobase	SAL_BA4545AA_AS
SAL_BA5320AA	diarizonae	IIIb 48:z10:e,n,x,z15	1256	not present	0	0	0	0	0	0	0	0	0	0	0	enterobase	SAL_BA5320AA_AS
SAL_BA5340AA	diarizonae	IIIb 48:z10:e,n,x,z15	1256	not present	0	0	0	0	0	0	0	0	0	0	0	enterobase	SAL_BA5340AA_AS
SAL_BA5342AA	diarizonae	IIIb 60:r:z	2280	not present	0	0	0	0	0	0	0	0	0	0	0	enterobase	SAL_BA5342AA_AS
SAL_BA5906AA	diarizonae	IIIb 47:k:z35	1195	not present	0	0	0	0	0	0	0	0	0	0	0	enterobase	SAL_BA5906AA_AS
SAL_BA9783AA	diarizonae	IIIb 48:z10:e,n,x,z15	1256	not present	0	0	0	0	0	0	0	0	0	0	0	enterobase	SAL_BA9783AA_AS
SAL_BB0045AA	diarizonae	IIIb 50:k:z	430	not present	0	0	0	0	0	0	0	0	0	0	0	enterobase	SAL_BB0045AA_AS
SAL_BB0058AA	diarizonae	IIIb 53:z10:z35	4086	not present	0	0	0	0	0	0	0	0	0	0	0	enterobase	SAL_BB0058AA_AS
SAL_BB0307AA	diarizonae	IIIb 61:k:1,5,7	432	present	1	1	1	1	1	1	1	1	1	1	1	enterobase	SAL_BB0307AA_AS
SAL_BB0482AA	diarizonae	IIIb 60:r:e,n,x,z15	4798	not present	0	0	0	0	0	0	0	0	0	0	0	enterobase	SAL_BB0482AA_AS
SAL_BB1283AA	diarizonae	IIIb 61:z52:z53	1848	not present	0	0	0	0	0	0	0	0	0	0	0	enterobase	SAL_BB1283AA_AS
SAL_BB1476AA	diarizonae	IIIb 61:z52:z53	1848	not present	0	0	0	0	0	0	0	0	0	0	0	enterobase	SAL_BB1476AA_AS
SAL_BB1679AA	diarizonae	IIIb 60:r:e,n,x,z15	4826	not present	0	0	0	0	0	0	0	0	0	0	0	enterobase	SAL_BB1679AA_AS
SAL_BB2920AA	diarizonae	IIIb 61:z52:z53	1848	not present	0	0	0	0	0	0	0	0	0	0	0	enterobase	SAL_BB2920AA_AS
SAL_BB3542AA	diarizonae	IIIb 61:k:1,5,7	432	present	1	1	1	1	1	1	1	1	1	1	1	enterobase	SAL_BB3542AA_AS
SAL_BB3715AA	diarizonae	IIIb 61:l,v:1,5,7:[z57]	233	not present	0	0	0	0	0	0	0	0	0	0	0	enterobase	SAL_BB3715AA_AS
SAL_BB3902AA	diarizonae	IIIb 50:k:z	430	not present	0	0	0	0	0	0	0	0	0	0	0	enterobase	SAL_BB3902AA_AS
SAL_BB3907AA	diarizonae	IIIb 48:z10:e,n,x,z15	1256	not present	0	0	0	0	0	0	0	0	0	0	0	enterobase	SAL_BB3907AA_AS
SAL_BB4457AA	diarizonae	IIIb 61:k:1,5,7	439	not present	0	0	0	0	0	0	0	0	0	0	0	enterobase	SAL_BB4457AA_AS
SAL_BB4596AA	diarizonae	IIIb 60:r:z	63	not present	0	0	0	0	0	0	0	0	0	0	0	enterobase	SAL_BB4596AA_AS
SAL_BB6211AA	diarizonae	IIIb 50:r:z:[z67]	2625	not present	0	0	0	0	0	0	0	0	0	0	0	enterobase	SAL_BB6211AA_AS
SAL_BB6235AA	diarizonae	IIIb 61:z52:z53	1848	not present	0	0	0	0	0	0	0	0	0	0	0	enterobase	SAL_BB6235AA_AS
SAL_BB6539AA	diarizonae	IIIb 53:z10:z35	4086	not present	0	0	0	0	0	0	0	0	0	0	0	enterobase	SAL_BB6539AA_AS
SAL_BB6987AA	diarizonae	IIIb 50:k:z	430	not present	0	0	0	0	0	0	0	0	0	0	0	enterobase	SAL_BB6987AA_AS
SAL_BB7206AA	diarizonae	IIIb 61:l,v:1,5,7:[z57]	233	not present	0	0	0	0	0	0	0	0	0	0	0	enterobase	SAL_BB7206AA_AS
SAL_BB7702AA	diarizonae	IIIb 65:z10:e,n,x,z15	1851	not present	0	0	0	0	0	0	0	0	0	0	0	enterobase	SAL_BB7702AA_AS
SAL_BB7721AA	diarizonae	IIIb 48:z10:e,n,x,z15	574	not present	0	0	0	0	0	0	0	0	0	0	0	enterobase	SAL_BB7721AA_AS
SAL_BB8608AA	diarizonae	IIIb 65:z10:e,n,x,z15	3160	not present	0	0	0	0	0	0	0	0	0	0	0	enterobase	SAL_BB8608AA_AS
SAL_BB8735AA	diarizonae	IIIb 60:r:e,n,x,z15	63	not present	0	0	0	0	0	0	0	0	0	0	0	enterobase	SAL_BB8735AA_AS
SAL_BB9146AA	diarizonae	IIIb 61:z52:z53	1848	not present	0	0	0	0	0	0	0	0	0	0	0	enterobase	SAL_BB9146AA_AS
SAL_BC0955AA	diarizonae	IIIb 48:z10:e,n,x,z15	1256	not present	0	0	0	0	0	0	0	0	0	0	0	enterobase	SAL_BC0955AA_AS
SAL_BC4334AA	diarizonae	IIIb 38:(k):z35	876	not present	0	0	0	0	0	0	0	0	0	0	0	enterobase	SAL_BC4334AA_AS
SAL_BC4554AA	diarizonae	IIIb 48:z10:e,n,x,z15	1256	not present	0	0	0	0	0	0	0	0	0	0	0	enterobase	SAL_BC4554AA_AS
SAL_BC4573AA	diarizonae	IIIb 61:l,v:1,5,7:[z57]	233	not present	0	0	0	0	0	0	0	0	0	0	0	enterobase	SAL_BC4573AA_AS
SAL_BC4617AA	diarizonae	IIIb 61:z52:z53	1848	not present	0	0	0	0	0	0	0	0	0	0	0	enterobase	SAL_BC4617AA_AS
SAL_BC8759AA	diarizonae	IIIb 61:k:1,5,7	432	present	1	1	1	1	1	1	1	1	1	1	1	enterobase	SAL_BC8759AA_AS
SAL_CA0489AA	diarizonae	IIIb 60:r:z	63	not present	0	0	0	0	0	0	0	0	0	0	0	enterobase	SAL_CA0489AA_AS
SAL_CA2796AA	diarizonae	IIIb 60:r:z	63	not present	0	0	0	0	0	0	0	0	0	0	0	enterobase	SAL_CA2796AA_AS
SAL_CB0141AA	diarizonae	IIIb 38:(k):z35	876	not present	0	0	0	0	0	0	0	0	0	0	0	enterobase	SAL_CB0141AA_AS
SAL_CB0295AA	diarizonae	IIIb 48:z10:e,n,x,z15	574	not present	0	0	0	0	0	0	0	0	0	0	0	enterobase	SAL_CB0295AA_AS
SAL_CB0667AA	diarizonae	IIIb 61:z52:z53	1848	not present	0	0	0	0	0	0	0	0	0	0	0	enterobase	SAL_CB0667AA_AS
SAL_CB1095AA	diarizonae	IIIb 61:z52:z53	1848	not present	0	0	0	0	0	0	0	0	0	0	0	enterobase	SAL_CB1095AA_AS
SAL_CB1563AA	diarizonae	IIIb 61:k:1,5,7	432	present	1	1	1	1	1	1	1	1	1	1	1	enterobase	SAL_CB1563AA_AS
SAL_CB1564AA	diarizonae	IIIb 61:k:1,5,7	432	present	1	1	1	1	1	1	1	1	1	1	1	enterobase	SAL_CB1564AA_AS
SAL_CB1976AA	diarizonae	IIIb 50:k:z	430	not present	0	0	0	0	0	0	0	0	0	0	0	enterobase	SAL_CB1976AA_AS
SAL_CB2279AA	diarizonae	IIIb 61:k:1,5,7	432	present	1	1	1	1	1	1	1	1	1	1	1	enterobase	SAL_CB2279AA_AS
SAL_CB2374AA	diarizonae	IIIb 48:z10:e,n,x,z15	574	not present	0	0	0	0	0	0	0	0	0	0	0	enterobase	SAL_CB2374AA_AS
SAL_CB2693AA	diarizonae	IIIb 61:k:1,5,7	432	present	1	1	1	1	1	1	1	1	1	1	1	enterobase	SAL_CB2693AA_AS
SAL_CB4625AA	diarizonae	IIIb 53:z10:z35	3996	not present	0	0	0	0	0	0	0	0	0	0	0	enterobase	SAL_CB4625AA_AS
SAL_CB4804AA	diarizonae	IIIb 48:z10:e,n,x,z15	1256	not present	0	0	0	0	0	0	0	0	0	0	0	enterobase	SAL_CB4804AA_AS
SAL_CB5637AA	diarizonae	IIIb 53:z10:z35	3996	not present	0	0	0	0	0	0	0	0	0	0	0	enterobase	SAL_CB5637AA_AS
SAL_CB5894AA	diarizonae	IIIb 61:k:1,5,7	432	present	1	1	1	1	1	1	1	1	1	1	1	enterobase	SAL_CB5894AA_AS
SAL_CB5938AA	diarizonae	IIIb 61:l,v:1,5,7:[z57]	233	not present	0	0	0	0	0	0	0	0	0	0	0	enterobase	SAL_CB5938AA_AS
SAL_CB8261AA	diarizonae	IIIb 38:(k):z35	876	not present	0	0	0	0	0	0	0	0	0	0	0	enterobase	SAL_CB8261AA_AS
SAL_CB8607AA	diarizonae	IIIb 61:l,v:1,5,7:[z57]	233	not present	0	0	0	0	0	0	0	0	0	0	0	enterobase	SAL_CB8607AA_AS
SAL_CB8673AA	diarizonae	IIIb 47:k:z35	1195	not present	0	0	0	0	0	0	0	0	0	0	0	enterobase	SAL_CB8673AA_AS
SAL_CB9692AA	diarizonae	IIIb 61:l,v:1,5,7:[z57]	233	not present	0	0	0	0	0	0	0	0	0	0	0	enterobase	SAL_CB9692AA_AS
SAL_CB9837AA	diarizonae	IIIb 53:z10:z35	4086	not present	0	0	0	0	0	0	0	0	0	0	0	enterobase	SAL_CB9837AA_AS
SAL_CC5692AA	diarizonae	IIIb 61:k:1,5,7	432	present	1	1	1	1	1	1	1	1	1	1	1	enterobase	SAL_CC5692AA_AS
SAL_CC6489AA	diarizonae	IIIb 61:k:1,5,7	432	present	1	1	1	1	1	1	1	1	1	1	1	enterobase	SAL_CC6489AA_AS
SAL_CC6490AA	diarizonae	IIIb 61:k:1,5,7	432	present	1	1	1	1	1	1	1	1	1	1	1	enterobase	SAL_CC6490AA_AS
SAL_CC6493AA	diarizonae	IIIb 48:z10:e,n,x,z15	1256	not present	0	0	0	0	0	0	0	0	0	0	0	enterobase	SAL_CC6493AA_AS
SAL_DB5541AA	diarizonae	IIIb 61:k:1,5,7	432	present	1	1	1	1	1	1	1	1	1	1	1	enterobase	SAL_DB5541AA_AS
SAL_DB5542AA	diarizonae	IIIb 61:k:1,5,7	432	present	1	1	1	1	1	1	1	1	1	1	1	enterobase	SAL_DB5542AA_AS
SAL_DB6181AA	diarizonae	IIIb 61:k:1,5,7	432	present	1	1	1	1	1	1	1	1	1	1	1	enterobase	SAL_DB6181AA_AS
SAL_DC7761AA	diarizonae	IIIb 61:k:1,5,7	432	not present	0	0	0	0	0	0	0	0	0	0	0	enterobase	SAL_DC7761AA_AS
SAL_DC7772AA	diarizonae	IIIb 61:k:1,5,7	432	present	1	1	1	1	1	1	1	1	1	1	1	enterobase	SAL_DC7772AA_AS
SAL_DC7776AA	diarizonae	IIIb 61:k:1,5,7	432	not present	0	0	0	0	0	1	1	1	1	1	1	enterobase	SAL_DC7776AA_AS
SAL_DC9680AA	diarizonae	IIIb 60:r:e,n,x,z15	4798	not present	0	0	0	0	0	0	0	0	0	0	0	enterobase	SAL_DC9680AA_AS
SAL_DC9750AA	diarizonae	IIIb 48:z10:e,n,x,z15	1256	not present	0	0	0	0	0	0	0	0	0	0	0	enterobase	SAL_DC9750AA_AS
SAL_EA1661AA	diarizonae	IIIb 48:z10:e,n,x,z15	1256	not present	0	0	0	0	0	0	0	0	0	0	0	enterobase	SAL_EA1661AA_AS
SAL_EA1712AA	diarizonae	IIIb 50:r:z:[z67]	2374	not present	0	0	0	0	0	0	0	0	0	0	0	enterobase	SAL_EA1712AA_AS
SAL_EA1760AA	diarizonae	IIIb 61:i:z50	2376	not present	0	0	0	0	0	0	0	0	0	0	0	enterobase	SAL_EA1760AA_AS
SAL_EA2758AA	diarizonae	IIIb 61:k:1,5,7	432	present	1	1	1	1	1	1	1	1	1	1	1	enterobase	SAL_EA2758AA_AS
SAL_EA3551AA	diarizonae	IIIb 60:r:e,n,x,z15	63	not present	0	0	0	0	0	0	0	0	0	0	0	enterobase	SAL_EA3551AA_AS
SAL_EA3567AA	diarizonae	IIIb 61:k:1,5,7	432	present	1	1	1	1	1	1	1	1	1	1	1	enterobase	SAL_EA3567AA_AS
SAL_EA3719AA	diarizonae	IIIb 61:l,v:1,5,7:[z57]	233	not present	0	0	0	0	0	0	0	0	0	0	0	enterobase	SAL_EA3719AA_AS
SAL_EA3720AA	diarizonae	IIIb 61:l,v:1,5,7:[z57]	233	not present	0	0	0	0	0	0	0	0	0	0	0	enterobase	SAL_EA3720AA_AS
SAL_EA4044AA	diarizonae	IIIb 50:r:z:[z67]	2374	not present	0	0	0	0	0	0	0	0	0	0	0	enterobase	SAL_EA4044AA_AS
SAL_EA4056AA	diarizonae	IIIb 60:r:z	63	not present	0	0	0	0	0	0	0	0	0	0	0	enterobase	SAL_EA4056AA_AS
SAL_EA4196AA	diarizonae	IIIb 38:(k):z35	876	not present	0	0	0	0	0	0	0	0	0	0	0	enterobase	SAL_EA4196AA_AS
SAL_EA5907AA	diarizonae	IIIb 65:z10:e,n,x,z15	2479	not present	0	0	0	0	0	0	0	0	0	0	0	enterobase	SAL_EA5907AA_AS
SAL_EA5937AA	diarizonae	IIIb 48:z10:e,n,x,z15	1256	not present	0	0	0	0	0	0	0	0	0	0	0	enterobase	SAL_EA5937AA_AS
SAL_EA5945AA	diarizonae	IIIb 61:k:1,5,7	432	present	1	1	1	1	1	1	1	1	1	1	1	enterobase	SAL_EA5945AA_AS
SAL_EA5950AA	diarizonae	IIIb 61:l,v:1,5,7:[z57]	2480	not present	0	0	0	0	0	0	0	0	0	0	0	enterobase	SAL_EA5950AA_AS
SAL_EA6053AA	diarizonae	IIIb 61:z52:z53	1848	not present	0	0	0	0	0	0	0	0	0	0	0	enterobase	SAL_EA6053AA_AS
SAL_EA6060AA	diarizonae	IIIb 61:l,v:1,5,7:[z57]	233	not present	0	0	0	0	0	0	0	0	0	0	0	enterobase	SAL_EA6060AA_AS
SAL_EA6078AA	diarizonae	IIIb 48:z10:e,n,x,z15	574	not present	0	0	0	0	0	0	0	0	0	0	0	enterobase	SAL_EA6078AA_AS
SAL_EA6186AA	diarizonae	IIIb 50:k:z:[z50],[z57],[z68],[z86]	2499	not present	0	0	0	0	0	0	0	0	0	0	0	enterobase	SAL_EA6186AA_AS
SAL_EA6226AA	diarizonae	IIIb 60:r:z	63	not present	0	0	0	0	0	0	0	0	0	0	0	enterobase	SAL_EA6226AA_AS
SAL_EA6390AA	diarizonae	IIIb 50:r:z:[z67]	2374	not present	0	0	0	0	0	0	0	0	0	0	0	enterobase	SAL_EA6390AA_AS
SAL_EA6507AA	diarizonae	IIIb 38:(k):z35	876	not present	0	0	0	0	0	0	0	0	0	0	0	enterobase	SAL_EA6507AA_AS
SAL_EA6541AA	diarizonae	IIIb 48:z10:e,n,x,z15	574	not present	0	0	0	0	0	0	0	0	0	0	0	enterobase	SAL_EA6541AA_AS
SAL_EA6610AA	diarizonae	IIIb 65:z10:e,n,x,z15	1851	not present	0	0	0	0	0	0	0	0	0	0	0	enterobase	SAL_EA6610AA_AS
SAL_EA6659AA	diarizonae	IIIb 48:z10:e,n,x,z15	1256	not present	0	0	0	0	0	0	0	0	0	0	0	enterobase	SAL_EA6659AA_AS
SAL_EA6987AA	diarizonae	IIIb 61:l,v:1,5,7:[z57]	233	not present	0	0	0	0	0	0	0	0	0	0	0	enterobase	SAL_EA6987AA_AS
SAL_EA7134AA	diarizonae	IIIb 60:r:e,n,x,z15	63	not present	0	0	0	0	0	0	0	0	0	0	0	enterobase	SAL_EA7134AA_AS
SAL_EA7399AA	diarizonae	IIIb 50:r:z:[z67]	2570	not present	0	0	0	0	0	0	0	0	0	0	0	enterobase	SAL_EA7399AA_AS
SAL_EA7633AA	diarizonae	IIIb 61:k:1,5,7	439	not present	0	0	0	0	0	0	0	0	0	0	0	enterobase	SAL_EA7633AA_AS
SAL_EA7696AA	diarizonae	IIIb 48:z10:e,n,x,z15	574	not present	0	0	0	0	0	0	0	0	0	0	0	enterobase	SAL_EA7696AA_AS
SAL_EA7901AA	diarizonae	IIIb 50:r:z:[z67]	2605	not present	0	0	0	0	0	0	0	0	0	0	0	enterobase	SAL_EA7901AA_AS
SAL_EA7915AA	diarizonae	IIIb 48:z10:e,n,x,z15	1256	not present	0	0	0	0	0	0	0	0	0	0	0	enterobase	SAL_EA7915AA_AS
SAL_EA7976AA	diarizonae	IIIb 48:z10:e,n,x,z15	574	not present	0	0	0	0	0	0	0	0	0	0	0	enterobase	SAL_EA7976AA_AS
SAL_EA8060AA	diarizonae	IIIb 61:k:1,5,7	432	present	1	1	1	1	1	1	1	1	1	1	1	enterobase	SAL_EA8060AA_AS
SAL_EA8089AA	diarizonae	IIIb 48:z10:e,n,x,z15	574	not present	0	0	0	0	0	0	0	0	0	0	0	enterobase	SAL_EA8089AA_AS
SAL_EA8257AA	diarizonae	IIIb 50:k:z:[z50],[z57],[z68],[z86]	2055	not present	0	0	0	0	0	0	0	0	0	0	0	enterobase	SAL_EA8257AA_AS
SAL_EA8313AA	diarizonae	IIIb 47:k:z35	1195	not present	0	0	0	0	0	0	0	0	0	0	0	enterobase	SAL_EA8313AA_AS
SAL_EA8424AA	diarizonae	IIIb 50:r:z:[z67]	2625	not present	0	0	0	0	0	0	0	0	0	0	0	enterobase	SAL_EA8424AA_AS
SAL_EA9030AA	diarizonae	IIIb 60:r:e,n,x,z15	63	not present	0	0	0	0	0	0	0	0	0	0	0	enterobase	SAL_EA9030AA_AS
SAL_EA9784AA	diarizonae	IIIb 61:k:1,5,7	432	present	1	1	1	1	1	1	1	1	1	1	1	enterobase	SAL_EA9784AA_AS
SAL_EB6031AA	diarizonae	IIIb 61:k:1,5,7	432	present	1	1	1	1	1	1	1	1	1	1	1	enterobase	SAL_EB6031AA_AS
SAL_EB7796AA	diarizonae	IIIb 61:k:1,5,7	432	present	1	1	1	1	1	1	1	1	1	1	1	enterobase	SAL_EB7796AA_AS
SAL_EB7839AA	diarizonae	IIIb 61:k:1,5,7	432	present	1	1	1	1	1	1	1	1	1	1	1	enterobase	SAL_EB7839AA_AS
SAL_EB8612AA	diarizonae	IIIb 50:r:z:[z67]	2374	not present	0	0	0	0	0	0	0	0	0	0	0	enterobase	SAL_EB8612AA_AS
SAL_EB8613AA	diarizonae	IIIb 50:r:z:[z67]	2374	not present	0	0	0	0	0	0	0	0	0	0	0	enterobase	SAL_EB8613AA_AS
SAL_EB8614AA	diarizonae	IIIb 50:r:z:[z67]	2374	not present	0	0	0	0	0	0	0	0	0	0	0	enterobase	SAL_EB8614AA_AS
SAL_EB8616AA	diarizonae	IIIb 50:r:z:[z67]	2374	not present	0	0	0	0	0	0	0	0	0	0	0	enterobase	SAL_EB8616AA_AS
SAL_EB8617AA	diarizonae	IIIb 50:r:z:[z67]	2374	not present	0	0	0	0	0	0	0	0	0	0	0	enterobase	SAL_EB8617AA_AS
SAL_EB8618AA	diarizonae	IIIb 50:r:z:[z67]	2374	not present	0	0	0	0	0	0	0	0	0	0	0	enterobase	SAL_EB8618AA_AS
SAL_EB8980AA	diarizonae	IIIb 61:k:1,5,7	432	present	1	1	1	1	1	1	1	1	1	1	1	enterobase	SAL_EB8980AA_AS
SAL_EB9367AA	diarizonae	IIIb 61:k:1,5,7	432	present	1	1	1	1	1	1	1	1	1	1	1	enterobase	SAL_EB9367AA_AS
SAL_EB9549AA	diarizonae	IIIb 60:r:e,n,x,z15	63	not present	0	0	0	0	0	0	0	0	0	0	0	enterobase	SAL_EB9549AA_AS
SAL_EB9708AA	diarizonae	IIIb 61:k:1,5,7	432	present	1	1	1	1	1	1	1	1	1	1	1	enterobase	SAL_EB9708AA_AS
SAL_EB9778AA	diarizonae	IIIb 61:k:1,5,7	432	present	1	1	1	1	1	1	1	1	1	1	1	enterobase	SAL_EB9778AA_AS
SAL_EC0863AA	diarizonae	IIIb 61:i:z50	1846	not present	0	0	0	0	0	0	0	0	0	0	0	enterobase	SAL_EC0863AA_AS
SAL_EC1398AA	diarizonae	IIIb 61:k:1,5,7	432	present	1	1	1	1	1	1	1	1	1	1	1	enterobase	SAL_EC1398AA_AS
SAL_EC2402AA	diarizonae	IIIb 50:k:z:[z50],[z57],[z68],[z86]	2055	not present	0	0	0	0	0	0	0	0	0	0	0	enterobase	SAL_EC2402AA_AS
SAL_EC4945AA	diarizonae	IIIb 48:z10:e,n,x,z15	574	not present	0	0	0	0	0	0	0	0	0	0	0	enterobase	SAL_EC4945AA_AS
SAL_EC6163AA	diarizonae	IIIb 47:k:z35	430	not present	0	0	0	0	0	0	0	0	0	0	0	enterobase	SAL_EC6163AA_AS
SAL_FA0148AA	diarizonae	IIIb 60:r:z	63	not present	0	0	0	0	0	0	0	0	0	0	0	enterobase	SAL_FA0148AA_AS
SAL_FA0157AA	diarizonae	IIIb 60:r:z	63	not present	0	0	0	0	0	0	0	0	0	0	0	enterobase	SAL_FA0157AA_AS
SAL_FA0162AA	diarizonae	IIIb 60:r:z	63	not present	0	0	0	0	0	0	0	0	0	0	0	enterobase	SAL_FA0162AA_AS
SAL_FA0203AA	diarizonae	IIIb 60:r:z	63	not present	0	0	0	0	0	0	0	0	0	0	0	enterobase	SAL_FA0203AA_AS
SAL_FA0220AA	diarizonae	IIIb 60:r:z	63	not present	0	0	0	0	0	0	0	0	0	0	0	enterobase	SAL_FA0220AA_AS
SAL_FA0230AA	diarizonae	IIIb 60:r:z	63	not present	0	0	0	0	0	0	0	0	0	0	0	enterobase	SAL_FA0230AA_AS
SAL_FA0318AA	diarizonae	IIIb 60:r:z	63	not present	0	0	0	0	0	0	0	0	0	0	0	enterobase	SAL_FA0318AA_AS
SAL_FA0549AA	diarizonae	IIIb 60:r:z	63	not present	0	0	0	0	0	0	0	0	0	0	0	enterobase	SAL_FA0549AA_AS
SAL_FA1010AA	diarizonae	IIIb 38:(k):z35	876	not present	0	0	0	0	0	0	0	0	0	0	0	enterobase	SAL_FA1010AA_AS
SAL_FA1228AA	diarizonae	IIIb 47:k:z35	1195	not present	0	0	0	0	0	0	0	0	0	0	0	enterobase	SAL_FA1228AA_AS
SAL_FA1318AA	diarizonae	IIIb 48:z10:e,n,x,z15	1256	not present	0	0	0	0	0	0	0	0	0	0	0	enterobase	SAL_FA1318AA_AS
SAL_FA1354AA	diarizonae	IIIb 48:z10:e,n,x,z15	1256	not present	0	0	0	0	0	0	0	0	0	0	0	enterobase	SAL_FA1354AA_AS
SAL_FA1397AA	diarizonae	IIIb 61:z52:z53	1848	not present	0	0	0	0	0	0	0	0	0	0	0	enterobase	SAL_FA1397AA_AS
SAL_FA1400AA	diarizonae	IIIb 61:z52:z53	1848	not present	0	0	0	0	0	0	0	0	0	0	0	enterobase	SAL_FA1400AA_AS
SAL_FA1405AA	diarizonae	IIIb 61:z52:z53	1848	not present	0	0	0	0	0	0	0	0	0	0	0	enterobase	SAL_FA1405AA_AS
SAL_FA1865AA	diarizonae	IIIb 61:l,v:1,5,7:[z57]	243	not present	0	0	0	0	0	0	0	0	0	0	0	enterobase	SAL_FA1865AA_AS
SAL_FA2127AA	diarizonae	IIIb 61:k:1,5,7	432	present	1	1	1	1	1	1	1	1	1	1	1	enterobase	SAL_FA2127AA_AS
SAL_FA2382AA	diarizonae	IIIb 38:(k):z35	2776	not present	0	0	0	0	0	0	0	0	0	0	0	enterobase	SAL_FA2382AA_AS
SAL_FA2407AA	diarizonae	IIIb 38:(k):z35	876	not present	0	0	0	0	0	0	0	0	0	0	0	enterobase	SAL_FA2407AA_AS
SAL_FA2469AA	diarizonae	IIIb 60:r:e,n,x,z15	63	not present	0	0	0	0	0	0	0	0	0	0	0	enterobase	SAL_FA2469AA_AS
SAL_FA2633AA	diarizonae	IIIb 38:(k):z35	2776	not present	0	0	0	0	0	0	0	0	0	0	0	enterobase	SAL_FA2633AA_AS
SAL_FA3689AA	diarizonae	IIIb 60:r:z	63	not present	0	0	0	0	0	0	0	0	0	0	0	enterobase	SAL_FA3689AA_AS
SAL_FA4090AA	diarizonae	IIIb 60:r:z	2825	not present	0	0	0	0	0	0	0	0	0	0	0	enterobase	SAL_FA4090AA_AS
SAL_FA4481AA	diarizonae	IIIb 61:l,v:1,5,7:[z57]	233	not present	0	0	0	0	0	0	0	0	0	0	0	enterobase	SAL_FA4481AA_AS
SAL_FA5382AA	diarizonae	IIIb 60:r:z	63	not present	0	0	0	0	0	0	0	0	0	0	0	enterobase	SAL_FA5382AA_AS
SAL_FA5490AA	diarizonae	IIIb 38:(k):z35	876	not present	0	0	0	0	0	0	0	0	0	0	0	enterobase	SAL_FA5490AA_AS
SAL_FA5493AA	diarizonae	IIIb 38:(k):z35	876	not present	0	0	0	0	0	0	0	0	0	0	0	enterobase	SAL_FA5493AA_AS
SAL_FA5507AA	diarizonae	IIIb 38:(k):z35	876	not present	0	0	0	0	0	0	0	0	0	0	0	enterobase	SAL_FA5507AA_AS
SAL_FA5562AA	diarizonae	IIIb 61:k:1,5,7	432	present	1	1	1	1	1	1	1	1	1	1	1	enterobase	SAL_FA5562AA_AS
SAL_FA5677AA	diarizonae	IIIb 60:r:e,n,x,z15	2148	not present	0	0	0	0	0	0	0	0	0	0	0	enterobase	SAL_FA5677AA_AS
SAL_FA5705AA	diarizonae	IIIb 60:r:z	63	not present	0	0	0	0	0	0	0	0	0	0	0	enterobase	SAL_FA5705AA_AS
SAL_FA5732AA	diarizonae	IIIb 60:r:e,n,x,z15	63	not present	0	0	0	0	0	0	0	0	0	0	0	enterobase	SAL_FA5732AA_AS
SAL_FA5966AA	diarizonae	IIIb 60:r:e,n,x,z15	63	not present	0	0	0	0	0	0	0	0	0	0	0	enterobase	SAL_FA5966AA_AS
SAL_FA6007AA	diarizonae	IIIb 60:r:z	63	not present	0	0	0	0	0	0	0	0	0	0	0	enterobase	SAL_FA6007AA_AS
SAL_FA6079AA	diarizonae	IIIb 60:r:e,n,x,z15	63	not present	0	0	0	0	0	0	0	0	0	0	0	enterobase	SAL_FA6079AA_AS
SAL_FA6904AA	diarizonae	IIIb 48:z10:e,n,x,z15	1256	not present	0	0	0	0	0	0	0	0	0	0	0	enterobase	SAL_FA6904AA_AS
SAL_FA6933AA	diarizonae	IIIb 38:(k):z35	876	not present	0	0	0	0	0	0	0	0	0	0	0	enterobase	SAL_FA6933AA_AS
SAL_FA7036AA	diarizonae	IIIb 60:r:z	63	not present	0	0	0	0	0	0	0	0	0	0	0	enterobase	SAL_FA7036AA_AS
SAL_FA7299AA	diarizonae	IIIb 60:r:e,n,x,z15	63	not present	0	0	0	0	0	0	0	0	0	0	0	enterobase	SAL_FA7299AA_AS
SAL_FB0182AA	diarizonae	IIIb 60:r:e,n,x,z15	63	not present	0	0	0	0	0	0	0	0	0	0	0	enterobase	SAL_FB0182AA_AS
SAL_FB0189AA	diarizonae	IIIb 38:(k):z35	876	not present	0	0	0	0	0	0	0	0	0	0	0	enterobase	SAL_FB0189AA_AS
SAL_FB0190AA	diarizonae	IIIb 38:(k):z35	876	not present	0	0	0	0	0	0	0	0	0	0	0	enterobase	SAL_FB0190AA_AS
SAL_FB0203AA	diarizonae	IIIb 60:r:e,n,x,z15	63	not present	0	0	0	0	0	0	0	0	0	0	0	enterobase	SAL_FB0203AA_AS
SAL_FB0205AA	diarizonae	IIIb 60:r:e,n,x,z15	63	not present	0	0	0	0	0	0	0	0	0	0	0	enterobase	SAL_FB0205AA_AS
SAL_FB0613AA	diarizonae	IIIb 61:k:1,5,7	432	present	0	1	1	1	1	1	1	1	1	1	1	enterobase	SAL_FB0613AA_AS
SAL_FB0614AA	diarizonae	IIIb 50:k:z:[z50],[z57],[z68],[z86]	2055	not present	0	0	0	0	0	0	0	0	0	0	0	enterobase	SAL_FB0614AA_AS
SAL_FB0993AA	diarizonae	IIIb 50:r:z:[z67]	2374	not present	0	0	0	0	0	0	0	0	0	0	0	enterobase	SAL_FB0993AA_AS
SAL_FB2929AA	diarizonae	IIIb 61:k:1,5,7	432	present	1	1	1	1	1	1	1	1	1	1	1	enterobase	SAL_FB2929AA_AS
SAL_FB2938AA	diarizonae	IIIb 61:k:1,5,7	432	present	1	1	1	1	1	1	1	1	1	1	1	enterobase	SAL_FB2938AA_AS
SAL_FB8392AA	diarizonae	IIIb 61:i:z50	1847	not present	0	0	0	0	0	0	0	0	0	0	0	enterobase	SAL_FB8392AA_AS
SAL_FB8544AA	diarizonae	IIIb 38:(k):z35	876	not present	0	0	0	0	0	0	0	0	0	0	0	enterobase	SAL_FB8544AA_AS
SAL_FB8578AA	diarizonae	IIIb 50:r:z:[z67]	2374	not present	0	0	0	0	0	0	0	0	0	0	0	enterobase	SAL_FB8578AA_AS
SAL_FC0596AA	diarizonae	IIIb 61:k:1,5,7	432	present	1	1	1	1	1	1	1	1	1	1	1	enterobase	SAL_FC0596AA_AS
SAL_FC0604AA	diarizonae	IIIb 61:k:1,5,7	432	present	1	1	1	1	1	1	1	1	1	1	1	enterobase	SAL_FC0604AA_AS
SAL_FC3109AA	diarizonae	IIIb 61:k:1,5,7	432	present	1	1	1	1	1	1	1	1	1	1	1	enterobase	SAL_FC3109AA_AS
SAL_GB0575AA	diarizonae	IIIb 61:k:1,5,7	432	present	1	1	1	1	1	1	1	1	1	1	1	enterobase	SAL_GB0575AA_AS
SAL_GB1780AA	diarizonae	IIIb 50:k:z	430	not present	0	0	0	0	0	0	0	0	0	0	0	enterobase	SAL_GB1780AA_AS
SAL_GB2477AA	diarizonae	IIIb 61:k:1,5,7	432	present	1	1	1	1	1	1	1	1	1	1	1	enterobase	SAL_GB2477AA_AS
SAL_GB5571AA	diarizonae	IIIb 65:z10:e,n,x,z15	3160	not present	0	0	0	0	0	0	0	0	0	0	0	enterobase	SAL_GB5571AA_AS
SAL_GB5586AA	diarizonae	IIIb 50:r:z:[z67]	2625	not present	0	0	0	0	0	0	0	0	0	0	0	enterobase	SAL_GB5586AA_AS
SAL_GB5646AA	diarizonae	IIIb 61:k:1,5,7	432	present	1	1	1	1	1	1	1	1	1	1	1	enterobase	SAL_GB5646AA_AS
SAL_GB5757AA	diarizonae	IIIb 50:r:z:[z67]	2625	not present	0	0	0	0	0	0	0	0	0	0	0	enterobase	SAL_GB5757AA_AS
SAL_GB9966AA	diarizonae	IIIb 48:z10:e,n,x,z15	574	not present	0	0	0	0	0	0	0	0	0	0	0	enterobase	SAL_GB9966AA_AS
SAL_HA9050AA	diarizonae	IIIb 50:k:z	430	not present	0	0	0	0	0	0	0	0	0	0	0	enterobase	SAL_HA9050AA_AS
SAL_HB0304AA	diarizonae	IIIb 50:r:z:[z67]	2374	not present	0	0	0	0	0	0	0	0	0	0	0	enterobase	SAL_HB0304AA_AS
SAL_HB4331AA	diarizonae	IIIb 61:k:1,5,7	432	present	1	1	1	1	1	1	1	1	1	1	1	enterobase	SAL_HB4331AA_AS
SAL_HB9915AA	diarizonae	IIIb 61:k:1,5,7	432	present	1	1	1	1	1	1	1	1	1	1	1	enterobase	SAL_HB9915AA_AS
SAL_HB9933AA	diarizonae	IIIb 61:k:1,5,7	432	present	1	1	1	1	1	1	1	1	1	1	1	enterobase	SAL_HB9933AA_AS
SAL_IA7049AA	diarizonae	IIIb 60:r:e,n,x,z15	63	not present	0	0	0	0	0	0	0	0	0	0	0	enterobase	SAL_IA7049AA_AS
SAL_IB0928AA	diarizonae	IIIb 61:z52:z53	1848	not present	0	0	0	0	0	0	0	0	0	0	0	enterobase	SAL_IB0928AA_AS
SAL_IB2858AA	diarizonae	IIIb 61:k:1,5,7	432	present	1	1	1	1	1	1	1	1	1	1	1	enterobase	SAL_IB2858AA_AS
SAL_IB5454AA	diarizonae	IIIb 61:k:1,5,7	432	present	0	1	1	1	1	1	1	1	1	1	1	enterobase	SAL_IB5454AA_AS
SAL_IB6889AA	diarizonae	IIIb 61:k:1,5,7	432	present	1	1	1	1	1	1	1	1	1	1	1	enterobase	SAL_IB6889AA_AS
SAL_IB7321AA	diarizonae	IIIb 61:k:1,5,7	432	present	1	0	1	1	1	1	1	1	1	1	1	enterobase	SAL_IB7321AA_AS
SAL_IB8810AA	diarizonae	IIIb 53:z10:z35	4086	not present	0	0	0	0	0	0	0	0	0	0	0	enterobase	SAL_IB8810AA_AS
SAL_IB8812AA	diarizonae	IIIb 61:k:1,5,7	432	present	1	1	1	1	1	1	1	1	1	1	1	enterobase	SAL_IB8812AA_AS
SAL_IB8817AA	diarizonae	IIIb 61:k:1,5,7	432	present	1	1	1	1	1	1	1	1	1	1	1	enterobase	SAL_IB8817AA_AS
SAL_JA0227AA	diarizonae	IIIb 38:(k):z35	876	not present	0	0	0	0	0	0	0	0	0	0	0	enterobase	SAL_JA0227AA_AS
SAL_JA0833AA	diarizonae	IIIb 61:z52:z53	1848	not present	0	0	0	0	0	0	0	0	0	0	0	enterobase	SAL_JA0833AA_AS
SAL_JA4044AA	diarizonae	IIIb 50:k:z:[z50],[z57],[z68],[z86]	2055	not present	0	0	0	0	0	0	0	0	0	0	0	enterobase	SAL_JA4044AA_AS
SAL_JB0402AA	diarizonae	IIIb 61:l,v:1,5,7:[z57]	243	not present	0	0	0	0	0	0	0	0	0	0	0	enterobase	SAL_JB0402AA_AS
SAL_JB0880AA	diarizonae	IIIb 61:k:1,5,7	432	present	1	1	1	1	1	1	1	1	1	1	1	enterobase	SAL_JB0880AA_AS
SAL_JB1953AA	diarizonae	IIIb 61:k:1,5,7	432	present	1	1	1	1	1	1	1	1	1	1	1	enterobase	SAL_JB1953AA_AS
SAL_JB1954AA	diarizonae	IIIb 61:z52:z53	1848	not present	0	0	0	0	0	0	0	0	0	0	0	enterobase	SAL_JB1954AA_AS
SAL_JB1969AA	diarizonae	IIIb 47:k:z35	1195	not present	0	0	0	0	0	0	0	0	0	0	0	enterobase	SAL_JB1969AA_AS
SAL_JB2994AA	diarizonae	IIIb 61:k:1,5,7	432	present	1	1	1	1	1	1	1	1	1	1	1	enterobase	SAL_JB2994AA_AS
SAL_JB3144AA	diarizonae	IIIb 61:k:1,5,7	432	present	1	1	1	1	1	1	1	1	1	1	1	enterobase	SAL_JB3144AA_AS
SAL_JB4735AA	diarizonae	IIIb 60:r:e,n,x,z15	63	not present	0	0	0	0	0	0	0	0	0	0	0	enterobase	SAL_JB4735AA_AS
SAL_JB4760AA	diarizonae	IIIb 61:l,v:1,5,7:[z57]	243	not present	0	0	0	0	0	0	0	0	0	0	0	enterobase	SAL_JB4760AA_AS
SAL_JB4761AA	diarizonae	IIIb 48:z10:e,n,x,z15	574	not present	0	0	0	0	0	0	0	0	0	0	0	enterobase	SAL_JB4761AA_AS
SAL_JB4762AA	diarizonae	IIIb 50:k:z:[z50],[z57],[z68],[z86]	2055	not present	0	0	0	0	0	0	0	0	0	0	0	enterobase	SAL_JB4762AA_AS
SAL_JB4763AA	diarizonae	IIIb 50:r:z:[z67]	2374	not present	0	0	0	0	0	0	0	0	0	0	0	enterobase	SAL_JB4763AA_AS
SAL_JB6817AA	diarizonae	IIIb 61:i:z50	4303	not present	0	0	0	0	0	0	0	0	0	0	0	enterobase	SAL_JB6817AA_AS
SAL_JB6881AA	diarizonae	IIIb 61:i:z50	4303	not present	0	0	0	0	0	0	0	0	0	0	0	enterobase	SAL_JB6881AA_AS
SAL_KA0502AA	diarizonae	IIIb 47:k:z35	3112	not present	0	0	0	0	0	0	0	0	0	0	0	enterobase	SAL_KA0502AA_AS
SAL_KA0518AA	diarizonae	IIIb 50:r:z:[z67]	2625	not present	0	0	0	0	0	0	0	0	0	0	0	enterobase	SAL_KA0518AA_AS
SAL_KA0594AA	diarizonae	IIIb 48:z10:e,n,x,z15	1256	not present	0	0	0	0	0	0	0	0	0	0	0	enterobase	SAL_KA0594AA_AS
SAL_KA1239AA	diarizonae	IIIb 61:l,v:1,5,7:[z57]	233	not present	0	0	0	0	0	0	0	0	0	0	0	enterobase	SAL_KA1239AA_AS
SAL_KA1244AA	diarizonae	IIIb 47:k:z35	430	not present	0	0	0	0	0	0	0	0	0	0	0	enterobase	SAL_KA1244AA_AS
SAL_KA2278AA	diarizonae	IIIb 65:z10:e,n,x,z15	3160	not present	0	0	0	0	0	0	0	0	0	0	0	enterobase	SAL_KA2278AA_AS
SAL_KA8086AA	diarizonae	IIIb 50:k:z:[z50],[z57],[z68],[z86]	3229	not present	0	0	0	0	0	0	0	0	0	0	0	enterobase	SAL_KA8086AA_AS
SAL_KA8147AA	diarizonae	IIIb 61:l,v:1,5,7:[z57]	233	not present	0	0	0	0	0	0	0	0	0	0	0	enterobase	SAL_KA8147AA_AS
SAL_KA8370AA	diarizonae	IIIb 61:z52:z53	1848	not present	0	0	0	0	0	0	0	0	0	0	0	enterobase	SAL_KA8370AA_AS
SAL_KA8648AA	diarizonae	IIIb 48:z10:e,n,x,z15	1256	not present	0	0	0	0	0	0	0	0	0	0	0	enterobase	SAL_KA8648AA_AS
SAL_KA9666AA	diarizonae	IIIb 61:i:z50	1847	not present	0	0	0	0	0	0	0	0	0	0	0	enterobase	SAL_KA9666AA_AS
SAL_KA9667AA	diarizonae	IIIb 61:i:z50	1847	not present	0	0	0	0	0	0	0	0	0	0	0	enterobase	SAL_KA9667AA_AS
SAL_KA9671AA	diarizonae	IIIb 61:i:z50	1847	not present	0	0	0	0	0	0	0	0	0	0	0	enterobase	SAL_KA9671AA_AS
SAL_KA9672AA	diarizonae	IIIb 61:i:z50	1847	not present	0	0	0	0	0	0	0	0	0	0	0	enterobase	SAL_KA9672AA_AS
SAL_KA9673AA	diarizonae	IIIb 61:i:z50	1847	not present	0	0	0	0	0	0	0	0	0	0	0	enterobase	SAL_KA9673AA_AS
SAL_KA9715AA	diarizonae	IIIb 61:i:z50	1847	not present	0	0	0	0	0	0	0	0	0	0	0	enterobase	SAL_KA9715AA_AS
SAL_KA9720AA	diarizonae	IIIb 48:z10:e,n,x,z15	574	not present	0	0	0	0	0	0	0	0	0	0	0	enterobase	SAL_KA9720AA_AS
SAL_KA9882AA	diarizonae	IIIb 61:k:1,5,7	432	present	1	1	1	1	1	1	1	1	1	1	1	enterobase	SAL_KA9882AA_AS
SAL_KB0300AA	diarizonae	IIIb 61:k:1,5,7	432	present	1	1	1	1	1	1	1	1	1	1	1	enterobase	SAL_KB0300AA_AS
SAL_KB0301AA	diarizonae	IIIb 61:k:1,5,7	432	present	1	1	1	1	1	1	1	1	1	1	1	enterobase	SAL_KB0301AA_AS
SAL_KB0305AA	diarizonae	IIIb 61:k:1,5,7	432	present	1	1	1	1	1	1	1	1	1	1	1	enterobase	SAL_KB0305AA_AS
SAL_KB1737AA	diarizonae	IIIb 38:(k):z35	876	not present	0	0	0	0	0	0	0	0	0	0	0	enterobase	SAL_KB1737AA_AS
SAL_KB4446AA	diarizonae	IIIb 61:k:1,5,7	432	present	1	1	1	1	1	1	1	1	1	1	1	enterobase	SAL_KB4446AA_AS
SAL_KB5968AA	diarizonae	IIIb 61:k:1,5,7	432	present	1	1	1	1	1	1	1	1	1	1	1	enterobase	SAL_KB5968AA_AS
SAL_KB5972AA	diarizonae	IIIb 61:k:1,5,7	432	present	1	1	1	1	1	1	1	1	1	1	1	enterobase	SAL_KB5972AA_AS
SAL_KB7906AA	diarizonae	IIIb 61:k:1,5,7	432	present	1	1	1	1	1	1	1	1	1	1	1	enterobase	SAL_KB7906AA_AS
SAL_KB9361AA	diarizonae	IIIb 61:k:1,5,7	432	present	1	1	1	1	1	1	1	1	1	1	1	enterobase	SAL_KB9361AA_AS
SAL_KB9365AA	diarizonae	IIIb 61:k:1,5,7	432	present	1	1	1	1	1	1	1	1	1	1	1	enterobase	SAL_KB9365AA_AS
SAL_LA0040AA	diarizonae	IIIb 60:r:e,n,x,z15	63	not present	0	0	0	0	0	0	0	0	0	0	0	enterobase	SAL_LA0040AA_AS
SAL_LA0179AA	diarizonae	IIIb 61:i:z50	1847	not present	0	0	0	0	0	0	0	0	0	0	0	enterobase	SAL_LA0179AA_AS
SAL_LA0200AA	diarizonae	IIIb 61:i:z50	1847	not present	0	0	0	0	0	0	0	0	0	0	0	enterobase	SAL_LA0200AA_AS
SAL_LA0237AA	diarizonae	IIIb 61:i:z50	1847	not present	0	0	0	0	0	0	0	0	0	0	0	enterobase	SAL_LA0237AA_AS
SAL_LA0291AA	diarizonae	IIIb 61:i:z50	1847	not present	0	0	0	0	0	0	0	0	0	0	0	enterobase	SAL_LA0291AA_AS
SAL_LA0623AA	diarizonae	IIIb 61:i:z50	1847	not present	0	0	0	0	0	0	0	0	0	0	0	enterobase	SAL_LA0623AA_AS
SAL_LA0728AA	diarizonae	IIIb 65:z10:e,n,x,z15	3160	not present	0	0	0	0	0	0	0	0	0	0	0	enterobase	SAL_LA0728AA_AS
SAL_LA0776AA	diarizonae	IIIb 65:z10:e,n,x,z15	3160	not present	0	0	0	0	0	0	0	0	0	0	0	enterobase	SAL_LA0776AA_AS
SAL_LA2624AA	diarizonae	IIIb 50:k:z:[z50],[z57],[z68],[z86]	2055	not present	0	0	0	0	0	0	0	0	0	0	0	enterobase	SAL_LA2624AA_AS
SAL_LA3608AA	diarizonae	IIIb 47:k:z35	3331	not present	0	0	0	0	0	0	0	0	0	0	0	enterobase	SAL_LA3608AA_AS
SAL_LA4843AA	diarizonae	IIIb 61:k:1,5,7	432	present	1	1	1	1	1	1	1	1	1	1	1	enterobase	SAL_LA4843AA_AS
SAL_LA5122AA	diarizonae	IIIb 48:z10:e,n,x,z15	574	not present	0	0	0	0	0	0	0	0	0	0	0	enterobase	SAL_LA5122AA_AS
SAL_LA5185AA	diarizonae	IIIb 61:k:1,5,7	432	present	1	1	1	1	1	1	1	1	1	1	1	enterobase	SAL_LA5185AA_AS
SAL_LA5186AA	diarizonae	IIIb 61:k:1,5,7	432	present	1	1	1	1	1	1	1	1	1	1	1	enterobase	SAL_LA5186AA_AS
SAL_LA5188AA	diarizonae	IIIb 47:k:z35	1195	not present	0	0	0	0	0	0	0	0	0	0	0	enterobase	SAL_LA5188AA_AS
SAL_LA5470AA	diarizonae	IIIb 61:k:1,5,7	432	present	1	1	1	1	1	1	1	1	1	1	1	enterobase	SAL_LA5470AA_AS
SAL_LA5595AA	diarizonae	IIIb 60:r:e,n,x,z15	63	not present	0	0	0	0	0	0	0	0	0	0	0	enterobase	SAL_LA5595AA_AS
SAL_LA5597AA	diarizonae	IIIb 48:z10:e,n,x,z15	3372	not present	0	0	0	0	0	0	0	0	0	0	0	enterobase	SAL_LA5597AA_AS
SAL_LA5705AA	diarizonae	IIIb 48:z10:e,n,x,z15	1256	not present	0	0	0	0	0	0	0	0	0	0	0	enterobase	SAL_LA5705AA_AS
SAL_LA5707AA	diarizonae	IIIb 50:k:z	430	not present	0	0	0	0	0	0	0	0	0	0	0	enterobase	SAL_LA5707AA_AS
SAL_LA5708AA	diarizonae	IIIb 38:(k):z35	876	not present	0	0	0	0	0	0	0	0	0	0	0	enterobase	SAL_LA5708AA_AS
SAL_LA5913AA	diarizonae	IIIb 61:k:1,5,7	432	present	1	1	1	1	1	1	1	1	1	1	1	enterobase	SAL_LA5913AA_AS
SAL_LA5993AA	diarizonae	IIIb 61:l,v:1,5,7:[z57]	243	not present	0	0	0	0	0	0	0	0	0	0	0	enterobase	SAL_LA5993AA_AS
SAL_LA6826AA	diarizonae	IIIb 48:z10:e,n,x,z15	574	not present	0	0	0	0	0	0	0	0	0	0	0	enterobase	SAL_LA6826AA_AS
SAL_LA7027AA	diarizonae	IIIb 61:k:1,5,7	432	present	1	1	1	1	1	1	1	1	1	1	1	enterobase	SAL_LA7027AA_AS
SAL_LA7288AA	diarizonae	IIIb 60:r:e,n,x,z15	63	not present	0	0	0	0	0	0	0	0	0	0	0	enterobase	SAL_LA7288AA_AS
SAL_LA7578AA	diarizonae	IIIb 61:l,v:1,5,7:[z57]	243	not present	0	0	0	0	0	0	0	0	0	0	0	enterobase	SAL_LA7578AA_AS
SAL_LA9981AA	diarizonae	IIIb 47:k:z35	1195	not present	0	0	0	0	0	0	0	0	0	0	0	enterobase	SAL_LA9981AA_AS
SAL_LB0749AA	diarizonae	IIIb 61:k:1,5,7	432	present	1	1	1	1	1	1	1	1	1	1	1	enterobase	SAL_LB0749AA_AS
SAL_LB1908AA	diarizonae	IIIb 61:k:1,5,7	432	present	1	1	1	1	1	1	1	1	1	1	1	enterobase	SAL_LB1908AA_AS
SAL_LB1911AA	diarizonae	IIIb 61:k:1,5,7	432	present	1	1	1	1	1	1	1	1	1	1	1	enterobase	SAL_LB1911AA_AS
SAL_LB1913AA	diarizonae	IIIb 61:k:1,5,7	432	present	1	1	1	1	1	1	1	1	1	1	1	enterobase	SAL_LB1913AA_AS
SAL_LB1914AA	diarizonae	IIIb 61:k:1,5,7	432	present	1	1	1	1	1	1	1	1	1	1	1	enterobase	SAL_LB1914AA_AS
SAL_LB2687AA	diarizonae	IIIb 61:z52:z53	1848	not present	0	0	0	0	0	0	0	0	0	0	0	enterobase	SAL_LB2687AA_AS
SAL_LB3132AA	diarizonae	IIIb 61:k:1,5,7	432	present	1	1	1	1	1	1	1	1	1	1	1	enterobase	SAL_LB3132AA_AS
SAL_LB3571AA	diarizonae	IIIb 61:k:1,5,7	432	present	1	1	1	1	1	1	1	1	1	1	1	enterobase	SAL_LB3571AA_AS
SAL_LB3793AA	diarizonae	IIIb 61:l,v:1,5,7:[z57]	233	not present	0	0	0	0	0	0	0	0	0	0	0	enterobase	SAL_LB3793AA_AS
SAL_LB4866AA	diarizonae	IIIb 61:k:1,5,7	432	present	1	1	1	1	1	1	1	1	1	1	1	enterobase	SAL_LB4866AA_AS
SAL_LB5682AA	diarizonae	IIIb 65:z10:e,n,x,z15	1851	not present	0	0	0	0	0	0	0	0	0	0	0	enterobase	SAL_LB5682AA_AS
SAL_LB7275AA	diarizonae	IIIb 61:k:1,5,7	432	present	1	1	1	1	1	1	1	1	1	1	1	enterobase	SAL_LB7275AA_AS
SAL_LB7278AA	diarizonae	IIIb 61:k:1,5,7	432	present	1	1	1	1	1	1	1	1	1	1	1	enterobase	SAL_LB7278AA_AS
SAL_LB7282AA	diarizonae	IIIb 61:k:1,5,7	432	present	1	1	1	1	1	1	1	1	1	1	1	enterobase	SAL_LB7282AA_AS
SAL_LB7288AA	diarizonae	IIIb 61:k:1,5,7	432	present	1	1	1	1	1	1	1	1	1	1	1	enterobase	SAL_LB7288AA_AS
SAL_LB7680AA	diarizonae	IIIb 50:r:z:[z67]	2374	not present	0	0	0	0	0	0	0	0	0	0	0	enterobase	SAL_LB7680AA_AS
SAL_LB8532AA	diarizonae	IIIb 61:k:1,5,7	432	present	1	1	1	1	1	1	1	1	1	1	1	enterobase	SAL_LB8532AA_AS
SAL_LB8541AA	diarizonae	IIIb 61:l,v:1,5,7:[z57]	233	not present	0	0	0	0	0	0	0	0	0	0	0	enterobase	SAL_LB8541AA_AS
SAL_LB9909AA	diarizonae	IIIb 61:l,v:1,5,7:[z57]	243	not present	0	0	0	0	0	0	0	0	0	0	0	enterobase	SAL_LB9909AA_AS
SAL_MA1116AA	diarizonae	IIIb 50:k:z:[z50],[z57],[z68],[z86]	2055	not present	0	0	0	0	0	0	0	0	0	0	0	enterobase	SAL_MA1116AA_AS
SAL_MA3381AA	diarizonae	IIIb 60:r:z	63	not present	0	0	0	0	0	0	0	0	0	0	0	enterobase	SAL_MA3381AA_AS
SAL_MA3384AA	diarizonae	IIIb 60:r:z	63	not present	0	0	0	0	0	0	0	0	0	0	0	enterobase	SAL_MA3384AA_AS
SAL_MA3426AA	diarizonae	IIIb 38:(k):z35	876	not present	0	0	0	0	0	0	0	0	0	0	0	enterobase	SAL_MA3426AA_AS
SAL_MA3435AA	diarizonae	IIIb 60:r:z	63	not present	0	0	0	0	0	0	0	0	0	0	0	enterobase	SAL_MA3435AA_AS
SAL_MA3448AA	diarizonae	IIIb 60:r:z	63	not present	0	0	0	0	0	0	0	0	0	0	0	enterobase	SAL_MA3448AA_AS
SAL_MA3485AA	diarizonae	IIIb 60:r:z	63	not present	0	0	0	0	0	0	0	0	0	0	0	enterobase	SAL_MA3485AA_AS
SAL_MA3493AA	diarizonae	IIIb 60:r:z	63	not present	0	0	0	0	0	0	0	0	0	0	0	enterobase	SAL_MA3493AA_AS
SAL_MA3494AA	diarizonae	IIIb 60:r:z	63	not present	0	0	0	0	0	0	0	0	0	0	0	enterobase	SAL_MA3494AA_AS
SAL_MA3498AA	diarizonae	IIIb 60:r:z	63	not present	0	0	0	0	0	0	0	0	0	0	0	enterobase	SAL_MA3498AA_AS
SAL_MA3515AA	diarizonae	IIIb 60:r:z	63	not present	0	0	0	0	0	0	0	0	0	0	0	enterobase	SAL_MA3515AA_AS
SAL_MA3517AA	diarizonae	IIIb 60:r:z	63	not present	0	0	0	0	0	0	0	0	0	0	0	enterobase	SAL_MA3517AA_AS
SAL_MA3526AA	diarizonae	IIIb 60:r:z	63	not present	0	0	0	0	0	0	0	0	0	0	0	enterobase	SAL_MA3526AA_AS
SAL_MA3534AA	diarizonae	IIIb 60:r:z	63	not present	0	0	0	0	0	0	0	0	0	0	0	enterobase	SAL_MA3534AA_AS
SAL_MA3541AA	diarizonae	IIIb 60:r:z	63	not present	0	0	0	0	0	0	0	0	0	0	0	enterobase	SAL_MA3541AA_AS
SAL_MA5199AA	diarizonae	IIIb 61:z52:z53	1848	not present	0	0	0	0	0	0	0	0	0	0	0	enterobase	SAL_MA5199AA_AS
SAL_MA6579AA	diarizonae	IIIb 61:k:1,5,7	432	present	1	1	1	1	1	1	1	1	1	1	1	enterobase	SAL_MA6579AA_AS
SAL_MA6580AA	diarizonae	IIIb 61:k:1,5,7	432	present	1	1	1	1	1	1	1	1	1	1	1	enterobase	SAL_MA6580AA_AS
SAL_MA6940AA	diarizonae	IIIb 60:r:e,n,x,z15	63	not present	0	0	0	0	0	0	0	0	0	0	0	enterobase	SAL_MA6940AA_AS
SAL_MA7469AA	diarizonae	IIIb 61:l,v:1,5,7:[z57]	243	not present	0	0	0	0	0	0	0	0	0	0	0	enterobase	SAL_MA7469AA_AS
SAL_MA7558AA	diarizonae	IIIb 38:(k):z35	876	not present	0	0	0	0	0	0	0	0	0	0	0	enterobase	SAL_MA7558AA_AS
SAL_MB0148AA	diarizonae	IIIb 60:r:z	63	not present	0	0	0	0	0	0	0	0	0	0	0	enterobase	SAL_MB0148AA_AS
SAL_MB1155AA	diarizonae	IIIb 61:k:1,5,7	432	present	1	1	1	1	1	1	1	1	1	1	1	enterobase	SAL_MB1155AA_AS
SAL_MB1244AA	diarizonae	IIIb 61:k:1,5,7	432	present	1	1	1	1	1	1	1	1	1	1	1	enterobase	SAL_MB1244AA_AS
SAL_MB1246AA	diarizonae	IIIb 61:k:1,5,7	432	present	1	1	1	1	1	1	1	1	1	1	1	enterobase	SAL_MB1246AA_AS
SAL_MB1354AA	diarizonae	IIIb 61:k:1,5,7	432	present	1	1	1	1	1	1	1	1	1	1	1	enterobase	SAL_MB1354AA_AS
SAL_MB2420AA	diarizonae	IIIb 38:(k):z35	876	not present	0	0	0	0	0	0	0	0	0	0	0	enterobase	SAL_MB2420AA_AS
SAL_MB2798AA	diarizonae	IIIb 61:l,v:1,5,7:[z57]	243	not present	0	0	0	0	0	0	0	0	0	0	0	enterobase	SAL_MB2798AA_AS
SAL_MB3055AA	diarizonae	IIIb 61:z52:z53	1848	not present	0	0	0	0	0	0	0	0	0	0	0	enterobase	SAL_MB3055AA_AS
SAL_MB3074AA	diarizonae	IIIb 60:r:e,n,x,z15	63	not present	0	0	0	0	0	0	0	0	0	0	0	enterobase	SAL_MB3074AA_AS
SAL_MB3452AA	diarizonae	IIIb 61:k:1,5,7	432	present	1	1	1	1	1	1	1	1	1	1	1	enterobase	SAL_MB3452AA_AS
SAL_MB4164AA	diarizonae	IIIb 61:k:1,5,7	432	present	1	1	1	1	1	1	1	1	1	1	1	enterobase	SAL_MB4164AA_AS
SAL_MB4796AA	diarizonae	IIIb 61:k:1,5,7	432	present	1	1	1	1	1	1	1	1	1	1	1	enterobase	SAL_MB4796AA_AS
SAL_MB7403AA	diarizonae	IIIb 38:(k):z35	876	not present	0	0	0	0	0	0	0	0	0	0	0	enterobase	SAL_MB7403AA_AS
SAL_MB7441AA	diarizonae	IIIb 61:k:1,5,7	432	present	1	1	1	1	1	1	1	1	1	1	1	enterobase	SAL_MB7441AA_AS
SAL_MB8616AA	diarizonae	IIIb 47:k:z35	4355	not present	0	0	0	0	0	0	0	0	0	0	0	enterobase	SAL_MB8616AA_AS
SAL_MB8917AA	diarizonae	IIIb 61:z52:z53	1848	not present	0	0	0	0	0	0	0	0	0	0	0	enterobase	SAL_MB8917AA_AS
SAL_NA7579AA	diarizonae	IIIb 50:k:z:[z50],[z57],[z68],[z86]	3605	not present	0	0	0	0	0	0	0	0	0	0	0	enterobase	SAL_NA7579AA_AS
SAL_NB0470AA	diarizonae	IIIb 48:z10:e,n,x,z15	1256	not present	0	0	0	0	0	0	0	0	0	0	0	enterobase	SAL_NB0470AA_AS
SAL_NB4338AA	diarizonae	IIIb 48:z10:e,n,x,z15	1256	not present	0	0	0	0	0	0	0	0	0	0	0	enterobase	SAL_NB4338AA_AS
SAL_NB5026AA	diarizonae	IIIb 47:k:z35	1195	not present	0	0	0	0	0	0	0	0	0	0	0	enterobase	SAL_NB5026AA_AS
SAL_NB6716AA	diarizonae	IIIb 50:r:z:[z67]	2625	not present	0	0	0	0	0	0	0	0	0	0	0	enterobase	SAL_NB6716AA_AS
SAL_NB6782AA	diarizonae	IIIb 65:z10:e,n,x,z15	1851	present	1	1	1	1	1	1	1	1	1	1	1	enterobase	SAL_NB6782AA_AS
SAL_NB6886AA	diarizonae	IIIb 61:k:1,5,7	432	present	1	1	1	1	1	1	1	1	1	1	1	enterobase	SAL_NB6886AA_AS
SAL_NB7100AA	diarizonae	IIIb 61:k:1,5,7	432	present	1	1	1	1	1	1	1	1	1	1	1	enterobase	SAL_NB7100AA_AS
SAL_NB7328AA	diarizonae	IIIb 61:z52:z53	1848	not present	0	0	0	0	0	0	0	0	0	0	0	enterobase	SAL_NB7328AA_AS
SAL_NB7421AA	diarizonae	IIIb 48:z10:e,n,x,z15	1256	not present	0	0	0	0	0	0	0	0	0	0	0	enterobase	SAL_NB7421AA_AS
SAL_NB8615AA	diarizonae	IIIb 48:z10:e,n,x,z15	574	not present	0	0	0	0	0	0	0	0	0	0	0	enterobase	SAL_NB8615AA_AS
SAL_NB8665AA	diarizonae	IIIb 38:(k):z35	876	not present	0	0	0	0	0	0	0	0	0	0	0	enterobase	SAL_NB8665AA_AS
SAL_NB8766AA	diarizonae	IIIb 60:r:e,n,x,z15	63	not present	0	0	0	0	0	0	0	0	0	0	0	enterobase	SAL_NB8766AA_AS
SAL_OA0127AA	diarizonae	IIIb 61:k:1,5,7	432	present	1	1	1	1	1	1	1	1	1	1	1	enterobase	SAL_OA0127AA_AS
SAL_OA0183AA	diarizonae	IIIb 50:k:z	430	not present	0	0	0	0	0	0	0	0	0	0	0	enterobase	SAL_OA0183AA_AS
SAL_OA0243AA	diarizonae	IIIb 38:(k):z35	876	not present	0	0	0	0	0	0	0	0	0	0	0	enterobase	SAL_OA0243AA_AS
SAL_OA0387AA	diarizonae	IIIb 65:z10:e,n,x,z15	3160	not present	0	0	0	0	0	0	0	0	0	0	0	enterobase	SAL_OA0387AA_AS
SAL_OA0412AA	diarizonae	IIIb 38:(k):z35	876	not present	0	0	0	0	0	0	0	0	0	0	0	enterobase	SAL_OA0412AA_AS
SAL_OA3115AA	diarizonae	IIIb 61:z52:z53	1848	not present	0	0	0	0	0	0	0	0	0	0	0	enterobase	SAL_OA3115AA_AS
SAL_OA4602AA	diarizonae	IIIb 38:(k):z35	876	not present	0	0	0	0	0	0	0	0	0	0	0	enterobase	SAL_OA4602AA_AS
SAL_OA4605AA	diarizonae	IIIb 65:z10:e,n,x,z15	1851	not present	0	0	0	0	0	0	0	0	0	0	0	enterobase	SAL_OA4605AA_AS
SAL_OA4606AA	diarizonae	IIIb 65:z10:e,n,x,z15	1851	not present	0	0	0	0	0	0	0	0	0	0	0	enterobase	SAL_OA4606AA_AS
SAL_OA4610AA	diarizonae	IIIb 65:z10:e,n,x,z15	1851	not present	0	0	0	0	0	0	0	0	0	0	0	enterobase	SAL_OA4610AA_AS
SAL_OA4957AA	diarizonae	IIIb 60:r:e,n,x,z15	63	not present	0	0	0	0	0	0	0	0	0	0	0	enterobase	SAL_OA4957AA_AS
SAL_OB0255AA	diarizonae	IIIb 60:r:e,n,x,z15	63	not present	0	0	0	0	0	0	0	0	0	0	0	enterobase	SAL_OB0255AA_AS
SAL_OB0384AA	diarizonae	IIIb 60:r:e,n,x,z15	63	not present	0	0	0	0	0	0	0	0	0	0	0	enterobase	SAL_OB0384AA_AS
SAL_OB0529AA	diarizonae	IIIb 61:k:1,5,7	432	present	1	1	1	1	1	1	1	1	1	1	1	enterobase	SAL_OB0529AA_AS
SAL_OB1141AA	diarizonae	IIIb 61:k:1,5,7	432	present	1	1	1	1	1	1	1	1	1	1	1	enterobase	SAL_OB1141AA_AS
SAL_OB2923AA	diarizonae	IIIb 50:k:z:[z50],[z57],[z68],[z86]	2055	not present	0	0	0	0	0	0	0	0	0	0	0	enterobase	SAL_OB2923AA_AS
SAL_OB3276AA	diarizonae	IIIb 61:z52:z53	1848	not present	0	0	0	0	0	0	0	0	0	0	0	enterobase	SAL_OB3276AA_AS
SAL_OB3819AA	diarizonae	IIIb 61:l,v:1,5,7:[z57]	243	not present	0	0	0	0	0	0	0	0	0	0	0	enterobase	SAL_OB3819AA_AS
SAL_OB4088AA	diarizonae	IIIb 50:r:z:[z67]	2374	not present	0	0	0	0	0	0	0	0	0	0	0	enterobase	SAL_OB4088AA_AS
SAL_OB4279AA	diarizonae	IIIb 38:(k):z35	876	not present	0	0	0	0	0	0	0	0	0	0	0	enterobase	SAL_OB4279AA_AS
SAL_OB4651AA	diarizonae	IIIb 50:r:z:[z67]	2374	not present	0	0	0	0	0	0	0	0	0	0	0	enterobase	SAL_OB4651AA_AS
SAL_OB5496AA	diarizonae	IIIb 48:z10:e,n,x,z15	574	not present	0	0	0	0	0	0	0	0	0	0	0	enterobase	SAL_OB5496AA_AS
SAL_OB5985AA	diarizonae	IIIb 61:l,v:1,5,7:[z57]	243	not present	0	0	0	0	0	0	0	0	0	0	0	enterobase	SAL_OB5985AA_AS
SAL_OB6936AA	diarizonae	IIIb 47:k:z35	430	not present	0	0	0	0	0	0	0	0	0	0	0	enterobase	SAL_OB6936AA_AS
SAL_OB9123AA	diarizonae	IIIb 48:z10:e,n,x,z15	1256	not present	0	0	0	0	0	0	0	0	0	0	0	enterobase	SAL_OB9123AA_AS
SAL_PA2180AA	diarizonae	IIIb 60:r:z	63	not present	0	0	0	0	0	0	0	0	0	0	0	enterobase	SAL_PA2180AA_AS
SAL_PA2439AA	diarizonae	IIIb 60:r:e,n,x,z15	63	not present	0	0	0	0	0	0	0	0	0	0	0	enterobase	SAL_PA2439AA_AS
SAL_PA2604AA	diarizonae	IIIb 61:z52:z53	1848	not present	0	0	0	0	0	0	0	0	0	0	0	enterobase	SAL_PA2604AA_AS
SAL_PA6338AA	diarizonae	IIIb 61:k:1,5,7	432	present	1	1	1	1	1	1	1	1	1	1	1	enterobase	SAL_PA6338AA_AS
SAL_PA6743AA	diarizonae	IIIb 61:k:1,5,7	432	present	1	1	1	1	1	1	1	1	1	1	1	enterobase	SAL_PA6743AA_AS
SAL_PA7204AA	diarizonae	IIIb 60:r:e,n,x,z15	63	not present	0	0	0	0	0	0	0	0	0	0	0	enterobase	SAL_PA7204AA_AS
SAL_PA7445AA	diarizonae	IIIb 60:r:z	3457	not present	0	0	0	0	0	0	0	0	0	0	0	enterobase	SAL_PA7445AA_AS
SAL_PA7446AA	diarizonae	IIIb 60:r:z	3457	not present	0	0	0	0	0	0	0	0	0	0	0	enterobase	SAL_PA7446AA_AS
SAL_PA7447AA	diarizonae	IIIb 60:r:z	3457	not present	0	0	0	0	0	0	0	0	0	0	0	enterobase	SAL_PA7447AA_AS
SAL_PA9484AA	diarizonae	IIIb 48:z10:e,n,x,z15	1256	not present	0	0	0	0	0	0	0	0	0	0	0	enterobase	SAL_PA9484AA_AS
SAL_PB4656AA	diarizonae	IIIb 61:l,v:1,5,7:[z57]	233	not present	0	0	0	0	0	0	0	0	0	0	0	enterobase	SAL_PB4656AA_AS
SAL_PB6949AA	diarizonae	IIIb 47:k:z35	1195	not present	0	0	0	0	0	0	0	0	0	0	0	enterobase	SAL_PB6949AA_AS
SAL_QA4542AA	diarizonae	IIIb 61:l,v:1,5,7:[z57]	243	not present	0	0	0	0	0	0	0	0	0	0	0	enterobase	SAL_QA4542AA_AS
SAL_QA4845AA	diarizonae	IIIb 50:r:z:[z67]	2625	not present	0	0	0	0	0	0	0	0	0	0	0	enterobase	SAL_QA4845AA_AS
SAL_QA4929AA	diarizonae	IIIb 47:k:z35	1195	not present	0	0	0	0	0	0	0	0	0	0	0	enterobase	SAL_QA4929AA_AS
SAL_QA4932AA	diarizonae	IIIb 50:k:z	430	not present	0	0	0	0	0	0	0	0	0	0	0	enterobase	SAL_QA4932AA_AS
SAL_QA4978AA	diarizonae	IIIb 61:l,v:1,5,7:[z57]	243	not present	0	0	0	0	0	0	0	0	0	0	0	enterobase	SAL_QA4978AA_AS
SAL_QA4979AA	diarizonae	IIIb 61:l,v:1,5,7:[z57]	243	not present	0	0	0	0	0	0	0	0	0	0	0	enterobase	SAL_QA4979AA_AS
SAL_QA4981AA	diarizonae	IIIb 61:l,v:1,5,7:[z57]	243	not present	0	0	0	0	0	0	0	0	0	0	0	enterobase	SAL_QA4981AA_AS
SAL_QA4984AA	diarizonae	IIIb 61:z52:z53	1848	not present	0	0	0	0	0	0	0	0	0	0	0	enterobase	SAL_QA4984AA_AS
SAL_QA5506AA	diarizonae	IIIb 48:z10:e,n,x,z15	574	not present	0	0	0	0	0	0	0	0	0	0	0	enterobase	SAL_QA5506AA_AS
SAL_QA6776AA	diarizonae	IIIb 61:k:1,5,7	432	present	1	1	1	1	1	1	1	1	1	1	1	enterobase	SAL_QA6776AA_AS
SAL_QA7413AA	diarizonae	IIIb 50:r:z:[z67]	2374	not present	0	0	0	0	0	0	0	0	0	0	0	enterobase	SAL_QA7413AA_AS
SAL_QA7422AA	diarizonae	IIIb 50:k:z:[z50],[z57],[z68],[z86]	2055	not present	0	0	0	0	0	0	0	0	0	0	0	enterobase	SAL_QA7422AA_AS
SAL_QA7526AA	diarizonae	IIIb 61:z52:z53	1848	not present	0	0	0	0	0	0	0	0	0	0	0	enterobase	SAL_QA7526AA_AS
SAL_QA8135AA	diarizonae	IIIb 61:k:1,5,7	432	present	1	1	1	1	1	1	1	1	1	1	1	enterobase	SAL_QA8135AA_AS
SAL_QA8698AA	diarizonae	IIIb 60:r:z	63	not present	0	0	0	0	0	0	0	0	0	0	0	enterobase	SAL_QA8698AA_AS
SAL_QB0728AA	diarizonae	IIIb 61:z52:z53	1848	not present	0	0	0	0	0	0	0	0	0	0	0	enterobase	SAL_QB0728AA_AS
SAL_QB2995AA	diarizonae	IIIb 61:k:1,5,7	432	present	1	1	1	1	1	1	1	1	1	1	1	enterobase	SAL_QB2995AA_AS
SAL_QB3979AA	diarizonae	IIIb 48:z10:e,n,x,z15	574	not present	0	0	0	0	0	0	0	0	0	0	0	enterobase	SAL_QB3979AA_AS
SAL_QB5919AA	diarizonae	IIIb 61:k:1,5,7	432	present	1	1	1	1	1	1	1	1	1	1	1	enterobase	SAL_QB5919AA_AS
SAL_QB5944AA	diarizonae	IIIb 61:k:1,5,7	432	present	1	1	1	1	1	1	1	1	1	1	1	enterobase	SAL_QB5944AA_AS
SAL_QB5948AA	diarizonae	IIIb 61:k:1,5,7	432	present	1	1	1	1	1	1	1	1	1	1	1	enterobase	SAL_QB5948AA_AS
SAL_QB6222AA	diarizonae	IIIb 65:z10:e,n,x,z15	1851	not present	0	0	0	0	0	0	0	0	0	0	0	enterobase	SAL_QB6222AA_AS
SAL_QB6763AA	diarizonae	IIIb 53:z10:z35	3996	not present	0	0	0	0	0	0	0	0	0	0	0	enterobase	SAL_QB6763AA_AS
SAL_RA0204AA	diarizonae	IIIb 61:l,v:1,5,7:[z57]	243	not present	0	0	0	0	0	0	0	0	0	0	0	enterobase	SAL_RA0204AA_AS
SAL_RA0262AA	diarizonae	IIIb 61:k:1,5,7	432	present	1	1	1	1	1	1	1	1	1	1	1	enterobase	SAL_RA0262AA_AS
SAL_RA0963AA	diarizonae	IIIb 61:z52:z53	1848	not present	0	0	0	0	0	0	0	0	0	0	0	enterobase	SAL_RA0963AA_AS
SAL_RA0965AA	diarizonae	IIIb 38:(k):z35	876	not present	0	0	0	0	0	0	0	0	0	0	0	enterobase	SAL_RA0965AA_AS
SAL_RA1470AA	diarizonae	IIIb 61:k:1,5,7	432	present	1	1	1	1	1	1	1	1	1	1	1	enterobase	SAL_RA1470AA_AS
SAL_RA1531AA	diarizonae	IIIb 50:k:z	430	not present	0	0	0	0	0	0	0	0	0	0	0	enterobase	SAL_RA1531AA_AS
SAL_RA3206AA	diarizonae	IIIb 50:k:z	430	not present	0	0	0	0	0	0	0	0	0	0	0	enterobase	SAL_RA3206AA_AS
SAL_RA5578AA	diarizonae	IIIb 61:l,v:1,5,7:[z57]	3853	not present	0	0	0	0	0	0	0	0	0	0	0	enterobase	SAL_RA5578AA_AS
SAL_RA8870AA	diarizonae	IIIb 61:l,v:1,5,7:[z57]	3853	not present	0	0	0	0	0	0	0	0	0	0	0	enterobase	SAL_RA8870AA_AS
SAL_RA9039AA	diarizonae	IIIb 47:k:z35	1195	not present	0	0	0	0	0	0	0	0	0	0	0	enterobase	SAL_RA9039AA_AS
SAL_RA9042AA	diarizonae	IIIb 38:(k):z35	3856	not present	0	0	0	0	0	0	0	0	0	0	0	enterobase	SAL_RA9042AA_AS
SAL_RA9274AA	diarizonae	IIIb 61:l,v:1,5,7:[z57]	233	not present	0	0	0	0	0	0	0	0	0	0	0	enterobase	SAL_RA9274AA_AS
SAL_RA9657AA	diarizonae	IIIb 50:k:z	430	not present	0	0	0	0	0	0	0	0	0	0	0	enterobase	SAL_RA9657AA_AS
SAL_RA9990AA	diarizonae	IIIb 61:k:1,5,7	432	present	1	1	1	1	1	1	1	1	1	1	1	enterobase	SAL_RA9990AA_AS
SAL_RB2624AA	diarizonae	IIIb 61:l,v:1,5,7:[z57]	233	not present	0	0	0	0	0	0	0	0	0	0	0	enterobase	SAL_RB2624AA_AS
SAL_RB2747AA	diarizonae	IIIb 48:z10:e,n,x,z15	574	not present	0	0	0	0	0	0	0	0	0	0	0	enterobase	SAL_RB2747AA_AS
SAL_RB8027AA	diarizonae	IIIb 53:z10:z35	4086	not present	0	0	0	0	0	0	0	0	0	0	0	enterobase	SAL_RB8027AA_AS
SAL_SA0008AA	diarizonae	IIIb 61:i:z50	1847	not present	0	0	0	0	0	0	0	0	0	0	0	enterobase	SAL_SA0008AA_AS
SAL_SA0180AA	diarizonae	IIIb 61:k:1,5,7	432	present	1	1	1	1	1	1	1	1	1	1	1	enterobase	SAL_SA0180AA_AS
SAL_SA0191AA	diarizonae	IIIb 61:k:1,5,7	432	present	1	1	1	1	1	1	1	1	1	1	1	enterobase	SAL_SA0191AA_AS
SAL_SA0675AA	diarizonae	IIIb 38:(k):z35	876	not present	0	0	0	0	0	0	0	0	0	0	0	enterobase	SAL_SA0675AA_AS
SAL_SA1161AA	diarizonae	IIIb 48:z10:e,n,x,z15	574	not present	0	0	0	0	0	0	0	0	0	0	0	enterobase	SAL_SA1161AA_AS
SAL_SA2097AA	diarizonae	IIIb 50:k:z	430	not present	0	0	0	0	0	0	0	0	0	0	0	enterobase	SAL_SA2097AA_AS
SAL_SA2615AA	diarizonae	IIIb 61:i:z50	1847	not present	0	0	0	0	0	0	0	0	0	0	0	enterobase	SAL_SA2615AA_AS
SAL_SA4458AA	diarizonae	IIIb 61:k:1,5,7	439	not present	0	0	0	0	0	0	0	0	0	0	0	enterobase	SAL_SA4458AA_AS
SAL_SA8295AA	diarizonae	IIIb 60:r:e,n,x,z15	63	not present	0	0	0	0	0	0	0	0	0	0	0	enterobase	SAL_SA8295AA_AS
SAL_SA8758AA	diarizonae	IIIb 61:l,v:1,5,7:[z57]	243	not present	0	0	0	0	0	0	0	0	0	0	0	enterobase	SAL_SA8758AA_AS
SAL_SA8914AA	diarizonae	IIIb 60:r:z	63	not present	0	0	0	0	0	0	0	0	0	0	0	enterobase	SAL_SA8914AA_AS
SAL_SA8983AA	diarizonae	IIIb 47:k:z35	1195	not present	0	0	0	0	0	0	0	0	0	0	0	enterobase	SAL_SA8983AA_AS
SAL_SA8990AA	diarizonae	IIIb 61:l,v:1,5,7:[z57]	243	not present	0	0	0	0	0	0	0	0	0	0	0	enterobase	SAL_SA8990AA_AS
SAL_SA8995AA	diarizonae	IIIb 65:z10:e,n,x,z15	1851	not present	0	0	0	0	0	0	0	0	0	0	0	enterobase	SAL_SA8995AA_AS
SAL_SA9111AA	diarizonae	IIIb 60:r:e,n,x,z15	63	not present	0	0	0	0	0	0	0	0	0	0	0	enterobase	SAL_SA9111AA_AS
SAL_SA9128AA	diarizonae	IIIb 50:k:z:[z50],[z57],[z68],[z86]	2055	not present	0	0	0	0	0	0	0	0	0	0	0	enterobase	SAL_SA9128AA_AS
SAL_SA9175AA	diarizonae	IIIb 50:r:z:[z67]	2374	not present	0	0	0	0	0	0	0	0	0	0	0	enterobase	SAL_SA9175AA_AS
SAL_SA9183AA	diarizonae	IIIb 60:r:z	63	not present	0	0	0	0	0	0	0	0	0	0	0	enterobase	SAL_SA9183AA_AS
SAL_SA9195AA	diarizonae	IIIb 61:l,v:1,5,7:[z57]	243	not present	0	0	0	0	0	0	0	0	0	0	0	enterobase	SAL_SA9195AA_AS
SAL_SA9201AA	diarizonae	IIIb 48:z10:e,n,x,z15	1256	not present	0	0	0	0	0	0	0	0	0	0	0	enterobase	SAL_SA9201AA_AS
SAL_SA9347AA	diarizonae	IIIb 61:l,v:1,5,7:[z57]	243	not present	0	0	0	0	0	0	0	0	0	0	0	enterobase	SAL_SA9347AA_AS
SAL_SA9361AA	diarizonae	IIIb 60:r:z	63	not present	0	0	0	0	0	0	0	0	0	0	0	enterobase	SAL_SA9361AA_AS
SAL_SA9730AA	diarizonae	IIIb 61:l,v:1,5,7:[z57]	233	not present	0	0	0	0	0	0	0	0	0	0	0	enterobase	SAL_SA9730AA_AS
SAL_SA9752AA	diarizonae	IIIb 60:r:e,n,x,z15	63	not present	0	0	0	0	0	0	0	0	0	0	0	enterobase	SAL_SA9752AA_AS
SAL_SA9884AA	diarizonae	IIIb 61:z52:z53	1848	not present	0	0	0	0	0	0	0	0	0	0	0	enterobase	SAL_SA9884AA_AS
SAL_SA9931AA	diarizonae	IIIb 48:z10:e,n,x,z15	1256	not present	0	0	0	0	0	0	0	0	0	0	0	enterobase	SAL_SA9931AA_AS
SAL_SB0326AA	diarizonae	IIIb 53:z10:z35	3996	not present	0	0	0	0	0	0	0	0	0	0	0	enterobase	SAL_SB0326AA_AS
SAL_SB1602AA	diarizonae	IIIb 61:k:1,5,7	432	present	1	1	1	1	1	1	1	1	1	1	1	enterobase	SAL_SB1602AA_AS
SAL_SB1638AA	diarizonae	IIIb 50:k:z:[z50],[z57],[z68],[z86]	2055	not present	0	0	0	0	0	0	0	0	0	0	0	enterobase	SAL_SB1638AA_AS
SAL_SB1834AA	diarizonae	IIIb 48:z10:e,n,x,z15	1256	not present	0	0	0	0	0	0	0	0	0	0	0	enterobase	SAL_SB1834AA_AS
SAL_SB2126AA	diarizonae	IIIb 38:(k):z35	876	not present	0	0	0	0	0	0	0	0	0	0	0	enterobase	SAL_SB2126AA_AS
SAL_SB7162AA	diarizonae	IIIb 61:k:1,5,7	432	present	1	1	1	1	1	1	1	1	1	1	1	enterobase	SAL_SB7162AA_AS
SAL_SB9019AA	diarizonae	IIIb 60:r:e,n,x,z15	63	not present	0	0	0	0	0	0	0	0	0	0	0	enterobase	SAL_SB9019AA_AS
SAL_SB9026AA	diarizonae	IIIb 60:r:e,n,x,z15	63	not present	0	0	0	0	0	0	0	0	0	0	0	enterobase	SAL_SB9026AA_AS
SAL_SB9369AA	diarizonae	IIIb 50:k:z:[z50],[z57],[z68],[z86]	2499	not present	0	0	0	0	0	0	0	0	0	0	0	enterobase	SAL_SB9369AA_AS
SAL_TA0778AA	diarizonae	IIIb 60:r:e,n,x,z15	63	not present	0	0	0	0	0	0	0	0	0	0	0	enterobase	SAL_TA0778AA_AS
SAL_TA1241AA	diarizonae	IIIb 60:r:z	63	not present	0	0	0	0	0	0	0	0	0	0	0	enterobase	SAL_TA1241AA_AS
SAL_TA1751AA	diarizonae	IIIb 61:z52:z53	1848	not present	0	0	0	0	0	0	0	0	0	0	0	enterobase	SAL_TA1751AA_AS
SAL_TA1825AA	diarizonae	IIIb 50:k:z:[z50],[z57],[z68],[z86]	2055	not present	0	0	0	0	0	0	0	0	0	0	0	enterobase	SAL_TA1825AA_AS
SAL_TA2024AA	diarizonae	IIIb 61:k:1,5,7	432	present	1	1	1	1	1	1	1	1	1	1	1	enterobase	SAL_TA2024AA_AS
SAL_TA2028AA	diarizonae	IIIb 53:z10:z35	3996	not present	0	0	0	0	0	0	0	0	0	0	0	enterobase	SAL_TA2028AA_AS
SAL_TA2122AA	diarizonae	IIIb 60:r:z	63	not present	0	0	0	0	0	0	0	0	0	0	0	enterobase	SAL_TA2122AA_AS
SAL_TA2326AA	diarizonae	IIIb 61:k:1,5,7	432	present	1	1	1	1	1	1	1	1	1	1	1	enterobase	SAL_TA2326AA_AS
SAL_TA2431AA	diarizonae	IIIb 61:z52:z53	1848	not present	0	0	0	0	0	0	0	0	0	0	0	enterobase	SAL_TA2431AA_AS
SAL_TA2485AA	diarizonae	IIIb 61:k:1,5,7	432	present	1	1	1	1	1	1	1	1	1	1	1	enterobase	SAL_TA2485AA_AS
SAL_TA2696AA	diarizonae	IIIb 61:k:1,5,7	432	present	1	1	1	1	1	1	1	1	1	1	1	enterobase	SAL_TA2696AA_AS
SAL_TA2801AA	diarizonae	IIIb 60:r:z	63	not present	0	0	0	0	0	0	0	0	0	0	0	enterobase	SAL_TA2801AA_AS
SAL_TA2879AA	diarizonae	IIIb 60:r:z	63	not present	0	0	0	0	0	0	0	0	0	0	0	enterobase	SAL_TA2879AA_AS
SAL_TA2987AA	diarizonae	IIIb 48:z10:e,n,x,z15	1256	not present	0	0	0	0	0	0	0	0	0	0	0	enterobase	SAL_TA2987AA_AS
SAL_TA4065AA	diarizonae	IIIb 60:r:e,n,x,z15	63	not present	0	0	0	0	0	0	0	0	0	0	0	enterobase	SAL_TA4065AA_AS
SAL_TA4356AA	diarizonae	IIIb 50:r:z:[z67]	2570	not present	0	0	0	0	0	0	0	0	0	0	0	enterobase	SAL_TA4356AA_AS
SAL_TA6248AA	diarizonae	IIIb 61:l,v:1,5,7:[z57]	243	not present	0	0	0	0	0	0	0	0	0	0	0	enterobase	SAL_TA6248AA_AS
SAL_TA7122AA	diarizonae	IIIb 61:k:1,5,7	432	present	1	1	1	1	1	1	1	1	1	1	1	enterobase	SAL_TA7122AA_AS
SAL_TA7785AA	diarizonae	IIIb 38:(k):z35	876	not present	0	0	0	0	0	0	0	0	0	0	0	enterobase	SAL_TA7785AA_AS
SAL_TA8474AA	diarizonae	IIIb 48:z10:e,n,x,z15	1256	not present	0	0	0	0	0	0	0	0	0	0	0	enterobase	SAL_TA8474AA_AS
SAL_TB0136AA	diarizonae	IIIb 61:l,v:1,5,7:[z57]	233	not present	0	0	0	0	0	0	0	0	0	0	0	enterobase	SAL_TB0136AA_AS
SAL_TB0231AA	diarizonae	IIIb 50:k:z:[z50],[z57],[z68],[z86]	2055	not present	0	0	0	0	0	0	0	0	0	0	0	enterobase	SAL_TB0231AA_AS
SAL_TB1170AA	diarizonae	IIIb 48:z10:e,n,x,z15	574	not present	0	0	0	0	0	0	0	0	0	0	0	enterobase	SAL_TB1170AA_AS
SAL_TB2628AA	diarizonae	IIIb 61:k:1,5,7	432	present	1	1	1	1	1	1	1	1	1	1	1	enterobase	SAL_TB2628AA_AS
SAL_TB2636AA	diarizonae	IIIb 61:k:1,5,7	432	present	1	1	1	1	1	1	1	1	1	1	1	enterobase	SAL_TB2636AA_AS
SAL_TB2838AA	diarizonae	IIIb 50:r:z:[z67]	2570	not present	0	0	0	0	0	0	0	0	0	0	0	enterobase	SAL_TB2838AA_AS
SAL_TB2923AA	diarizonae	IIIb 48:z10:e,n,x,z15	1256	not present	0	0	0	0	0	0	0	0	0	0	0	enterobase	SAL_TB2923AA_AS
SAL_TB4122AA	diarizonae	IIIb 61:l,v:1,5,7:[z57]	233	not present	0	0	0	0	0	0	0	0	0	0	0	enterobase	SAL_TB4122AA_AS
SAL_TB5076AA	diarizonae	IIIb 61:k:1,5,7	432	present	1	1	1	1	1	1	1	1	1	1	1	enterobase	SAL_TB5076AA_AS
SAL_UA0713AA	diarizonae	IIIb 60:r:e,n,x,z15	63	not present	0	0	0	0	0	0	0	0	0	0	0	enterobase	SAL_UA0713AA_AS
SAL_UA0812AA	diarizonae	IIIb 61:l,v:1,5,7:[z57]	243	not present	0	0	0	0	0	0	0	0	0	0	0	enterobase	SAL_UA0812AA_AS
SAL_UA0957AA	diarizonae	IIIb 60:r:z	63	not present	0	0	0	0	0	0	0	0	0	0	0	enterobase	SAL_UA0957AA_AS
SAL_UA1951AA	diarizonae	IIIb 53:z10:z35	4086	not present	0	0	0	0	0	0	0	0	0	0	0	enterobase	SAL_UA1951AA_AS
SAL_UA2349AA	diarizonae	IIIb 61:l,v:1,5,7:[z57]	243	not present	0	0	0	0	0	0	0	0	0	0	0	enterobase	SAL_UA2349AA_AS
SAL_UA3076AA	diarizonae	IIIb 60:r:z	63	not present	0	0	0	0	0	0	0	0	0	0	0	enterobase	SAL_UA3076AA_AS
SAL_UA3626AA	diarizonae	IIIb 61:l,v:1,5,7:[z57]	243	not present	0	0	0	0	0	0	0	0	0	0	0	enterobase	SAL_UA3626AA_AS
SAL_UA4183AA	diarizonae	IIIb 60:r:e,n,x,z15	63	not present	0	0	0	0	0	0	0	0	0	0	0	enterobase	SAL_UA4183AA_AS
SAL_UA4739AA	diarizonae	IIIb 61:l,v:1,5,7:[z57]	233	not present	0	0	0	0	0	0	0	0	0	0	0	enterobase	SAL_UA4739AA_AS
SAL_UA4779AA	diarizonae	IIIb 61:z52:z53	1848	not present	0	0	0	0	0	0	0	0	0	0	0	enterobase	SAL_UA4779AA_AS
SAL_UA4957AA	diarizonae	IIIb 65:z10:e,n,x,z15	1851	not present	0	0	0	0	0	0	0	0	0	0	0	enterobase	SAL_UA4957AA_AS
SAL_UA5199AA	diarizonae	IIIb 61:l,v:1,5,7:[z57]	243	not present	0	0	0	0	0	0	0	0	0	0	0	enterobase	SAL_UA5199AA_AS
SAL_UA5272AA	diarizonae	IIIb 61:l,v:1,5,7:[z57]	243	not present	0	0	0	0	0	0	0	0	0	0	0	enterobase	SAL_UA5272AA_AS
SAL_UA5697AA	diarizonae	IIIb 61:l,v:1,5,7:[z57]	4169	not present	0	0	0	0	0	0	0	0	0	0	0	enterobase	SAL_UA5697AA_AS
SAL_UA5708AA	diarizonae	IIIb 61:l,v:1,5,7:[z57]	243	not present	0	0	0	0	0	0	0	0	0	0	0	enterobase	SAL_UA5708AA_AS
SAL_UA5751AA	diarizonae	IIIb 50:r:z:[z67]	2374	not present	0	0	0	0	0	0	0	0	0	0	0	enterobase	SAL_UA5751AA_AS
SAL_UA6911AA	diarizonae	IIIb 61:z52:z53	1848	not present	0	0	0	0	0	0	0	0	0	0	0	enterobase	SAL_UA6911AA_AS
SAL_UA7736AA	diarizonae	IIIb 53:z10:z35	4086	not present	0	0	0	0	0	0	0	0	0	0	0	enterobase	SAL_UA7736AA_AS
SAL_UA8477AA	diarizonae	IIIb 38:(k):z35	876	not present	0	0	0	0	0	0	0	0	0	0	0	enterobase	SAL_UA8477AA_AS
SAL_UA8480AA	diarizonae	IIIb 38:(k):z35	876	not present	0	0	0	0	0	0	0	0	0	0	0	enterobase	SAL_UA8480AA_AS
SAL_UA8553AA	diarizonae	IIIb 47:k:z35	1195	not present	0	0	0	0	0	0	0	0	0	0	0	enterobase	SAL_UA8553AA_AS
SAL_UA9623AA	diarizonae	IIIb 61:i:z50	1847	not present	0	0	0	0	0	0	0	0	0	0	0	enterobase	SAL_UA9623AA_AS
SAL_UB5923AA	diarizonae	IIIb 48:z10:e,n,x,z15	1256	not present	0	0	0	0	0	0	0	0	0	0	0	enterobase	SAL_UB5923AA_AS
SAL_UB5926AA	diarizonae	IIIb 61:k:1,5,7	432	present	1	1	1	1	1	1	1	1	1	1	1	enterobase	SAL_UB5926AA_AS
SAL_VA5356AA	diarizonae	IIIb 61:i:z50	1847	not present	0	0	0	0	0	0	0	0	0	0	0	enterobase	SAL_VA5356AA_AS
SAL_VA5623AA	diarizonae	IIIb 48:z10:e,n,x,z15	574	not present	0	0	0	0	0	0	0	0	0	0	0	enterobase	SAL_VA5623AA_AS
SAL_VA7223AA	diarizonae	IIIb 61:k:1,5,7	432	present	1	1	1	1	1	1	1	1	1	1	1	enterobase	SAL_VA7223AA_AS
SAL_VA8035AA	diarizonae	IIIb 60:r:z	4287	not present	0	0	0	0	0	0	0	0	0	0	0	enterobase	SAL_VA8035AA_AS
SAL_VA8117AA	diarizonae	IIIb 47:k:z35	1195	not present	0	0	0	0	0	0	0	0	0	0	0	enterobase	SAL_VA8117AA_AS
SAL_VA8330AA	diarizonae	IIIb 61:l,v:1,5,7:[z57]	243	not present	0	0	0	0	0	0	0	0	0	0	0	enterobase	SAL_VA8330AA_AS
SAL_VA8515AA	diarizonae	IIIb 38:(k):z35	876	not present	0	0	0	0	0	0	0	0	0	0	0	enterobase	SAL_VA8515AA_AS
SAL_VA8541AA	diarizonae	IIIb 61:k:1,5,7	432	not present	0	0	0	0	0	0	0	0	0	0	0	enterobase	SAL_VA8541AA_AS
SAL_VA8566AA	diarizonae	IIIb 61:k:1,5,7	432	present	1	1	1	1	1	1	1	1	1	1	1	enterobase	SAL_VA8566AA_AS
SAL_VA8568AA	diarizonae	IIIb 61:k:1,5,7	432	present	1	1	1	1	1	1	1	1	1	1	1	enterobase	SAL_VA8568AA_AS
SAL_VA8599AA	diarizonae	IIIb 61:k:1,5,7	432	present	1	1	1	1	1	1	1	1	1	1	1	enterobase	SAL_VA8599AA_AS
SAL_VB2008AA	diarizonae	IIIb 61:l,v:1,5,7:[z57]	233	not present	0	0	0	0	0	0	0	0	0	0	0	enterobase	SAL_VB2008AA_AS
SAL_VB2009AA	diarizonae	IIIb 48:z10:e,n,x,z15	1256	not present	0	0	0	0	0	0	0	0	0	0	0	enterobase	SAL_VB2009AA_AS
SAL_VB2017AA	diarizonae	IIIb 65:z10:e,n,x,z15	3160	not present	0	0	0	0	0	0	0	0	0	0	0	enterobase	SAL_VB2017AA_AS
SAL_VB2022AA	diarizonae	IIIb 61:k:1,5,7	432	not present	0	0	0	0	0	0	0	0	0	0	0	enterobase	SAL_VB2022AA_AS
SAL_VB2584AA	diarizonae	IIIb 61:k:1,5,7	432	present	1	1	1	1	1	1	1	1	1	1	1	enterobase	SAL_VB2584AA_AS
SAL_VB2587AA	diarizonae	IIIb 61:k:1,5,7	432	present	1	1	1	1	1	1	1	1	1	1	1	enterobase	SAL_VB2587AA_AS
SAL_VB2588AA	diarizonae	IIIb 48:z10:e,n,x,z15	1256	not present	0	0	0	0	0	0	0	0	0	0	0	enterobase	SAL_VB2588AA_AS
SAL_VB2589AA	diarizonae	IIIb 61:k:1,5,7	432	present	1	1	1	1	1	1	1	1	1	1	1	enterobase	SAL_VB2589AA_AS
SAL_VB2591AA	diarizonae	IIIb 61:k:1,5,7	432	present	1	1	1	1	1	1	1	1	1	1	1	enterobase	SAL_VB2591AA_AS
SAL_VB2593AA	diarizonae	IIIb 61:k:1,5,7	432	present	1	1	1	1	1	1	1	1	1	1	1	enterobase	SAL_VB2593AA_AS
SAL_VB2814AA	diarizonae	IIIb 61:l,v:1,5,7:[z57]	233	not present	0	0	0	0	0	0	0	0	0	0	0	enterobase	SAL_VB2814AA_AS
SAL_VB2825AA	diarizonae	IIIb 50:k:z	430	not present	0	0	0	0	0	0	0	0	0	0	0	enterobase	SAL_VB2825AA_AS
SAL_VB2831AA	diarizonae	IIIb 50:k:z:[z50],[z57],[z68],[z86]	2055	not present	0	0	0	0	0	0	0	0	0	0	0	enterobase	SAL_VB2831AA_AS
SAL_VB2843AA	diarizonae	IIIb 61:l,v:1,5,7:[z57]	233	not present	0	0	0	0	0	0	0	0	0	0	0	enterobase	SAL_VB2843AA_AS
SAL_VB2845AA	diarizonae	IIIb 48:z10:e,n,x,z15	574	not present	0	0	0	0	0	0	0	0	0	0	0	enterobase	SAL_VB2845AA_AS
SAL_VB2972AA	diarizonae	IIIb 61:k:1,5,7	432	present	1	1	1	1	1	1	1	1	1	1	1	enterobase	SAL_VB2972AA_AS
SAL_VB3024AA	diarizonae	IIIb 61:k:1,5,7	432	present	1	1	1	1	1	1	1	1	1	1	1	enterobase	SAL_VB3024AA_AS
SAL_VB3026AA	diarizonae	IIIb 48:z10:e,n,x,z15	574	not present	0	0	0	0	0	0	0	0	0	0	0	enterobase	SAL_VB3026AA_AS
SAL_VB3032AA	diarizonae	IIIb 61:l,v:1,5,7:[z57]	233	not present	0	0	0	0	0	0	0	0	0	0	0	enterobase	SAL_VB3032AA_AS
SAL_VB3036AA	diarizonae	IIIb 47:k:z35	430	not present	0	0	0	0	0	0	0	0	0	0	0	enterobase	SAL_VB3036AA_AS
SAL_VB3049AA	diarizonae	IIIb 48:z10:e,n,x,z15	1256	not present	0	0	0	0	0	0	0	0	0	0	0	enterobase	SAL_VB3049AA_AS
SAL_VB3053AA	diarizonae	IIIb 61:z52:z53	1848	not present	0	0	0	0	0	0	0	0	0	0	0	enterobase	SAL_VB3053AA_AS
SAL_VB3058AA	diarizonae	IIIb 47:k:z35	430	not present	0	0	0	0	0	0	0	0	0	0	0	enterobase	SAL_VB3058AA_AS
SAL_VB3318AA	diarizonae	IIIb 48:z10:e,n,x,z15	574	not present	0	0	0	0	0	0	0	0	0	0	0	enterobase	SAL_VB3318AA_AS
SAL_VB3430AA	diarizonae	IIIb 50:k:z:[z50],[z57],[z68],[z86]	2055	not present	0	0	0	0	0	0	0	0	0	0	0	enterobase	SAL_VB3430AA_AS
SAL_VB3436AA	diarizonae	IIIb 61:k:1,5,7	432	present	1	1	1	1	1	1	1	1	1	1	1	enterobase	SAL_VB3436AA_AS
SAL_VB3443AA	diarizonae	IIIb 61:z52:z53	1848	not present	0	0	0	0	0	0	0	0	0	0	0	enterobase	SAL_VB3443AA_AS
SAL_VB3484AA	diarizonae	IIIb 60:r:z	3457	not present	0	0	0	0	0	0	0	0	0	0	0	enterobase	SAL_VB3484AA_AS
SAL_VB3489AA	diarizonae	IIIb 47:k:z35	1195	not present	0	0	0	0	0	0	0	0	0	0	0	enterobase	SAL_VB3489AA_AS
SAL_VB3491AA	diarizonae	IIIb 61:k:1,5,7	432	present	1	1	1	1	1	1	1	1	1	1	1	enterobase	SAL_VB3491AA_AS
SAL_VB3492AA	diarizonae	IIIb 61:k:1,5,7	432	present	1	1	1	1	1	1	1	1	1	1	1	enterobase	SAL_VB3492AA_AS
SAL_VB3493AA	diarizonae	IIIb 48:z10:e,n,x,z15	574	not present	0	0	0	0	0	0	0	0	0	0	0	enterobase	SAL_VB3493AA_AS
SAL_VB3494AA	diarizonae	IIIb 60:r:z	3457	not present	0	0	0	0	0	0	0	0	0	0	0	enterobase	SAL_VB3494AA_AS
SAL_VB3498AA	diarizonae	IIIb 61:k:1,5,7	432	present	1	1	1	1	1	1	1	1	1	1	1	enterobase	SAL_VB3498AA_AS
SAL_VB3699AA	diarizonae	IIIb 48:z10:e,n,x,z15	1256	not present	0	0	0	0	0	0	0	0	0	0	0	enterobase	SAL_VB3699AA_AS
SAL_VB3703AA	diarizonae	IIIb 50:k:z:[z50],[z57],[z68],[z86]	2055	not present	0	0	0	0	0	0	0	0	0	0	0	enterobase	SAL_VB3703AA_AS
SAL_VB3707AA	diarizonae	IIIb 50:k:z	430	not present	0	0	0	0	0	0	0	0	0	0	0	enterobase	SAL_VB3707AA_AS
SAL_VB3709AA	diarizonae	IIIb 47:k:z35	430	not present	0	0	0	0	0	0	0	0	0	0	0	enterobase	SAL_VB3709AA_AS
SAL_VB3720AA	diarizonae	IIIb 53:z10:z35	3996	not present	0	0	0	0	0	0	0	0	0	0	0	enterobase	SAL_VB3720AA_AS
SAL_VB3754AA	diarizonae	IIIb 61:l,v:1,5,7:[z57]	233	not present	0	0	0	0	0	0	0	0	0	0	0	enterobase	SAL_VB3754AA_AS
SAL_VB3755AA	diarizonae	IIIb 48:z10:e,n,x,z15	1256	not present	0	0	0	0	0	0	0	0	0	0	0	enterobase	SAL_VB3755AA_AS
SAL_VB3988AA	diarizonae	IIIb 48:z10:e,n,x,z15	1256	not present	0	0	0	0	0	0	0	0	0	0	0	enterobase	SAL_VB3988AA_AS
SAL_VB4003AA	diarizonae	IIIb 61:k:1,5,7	432	present	1	1	1	1	1	1	1	1	1	1	1	enterobase	SAL_VB4003AA_AS
SAL_VB4005AA	diarizonae	IIIb 47:k:z35	1195	not present	0	0	0	0	0	0	0	0	0	0	0	enterobase	SAL_VB4005AA_AS
SAL_VB4030AA	diarizonae	IIIb 50:k:z:[z50],[z57],[z68],[z86]	2055	not present	0	0	0	0	0	0	0	0	0	0	0	enterobase	SAL_VB4030AA_AS
SAL_VB4035AA	diarizonae	IIIb 61:k:1,5,7	432	present	1	1	1	1	1	1	1	1	1	1	1	enterobase	SAL_VB4035AA_AS
SAL_VB4114AA	diarizonae	IIIb 53:z10:z35	3996	not present	0	0	0	0	0	0	0	0	0	0	0	enterobase	SAL_VB4114AA_AS
SAL_VB4116AA	diarizonae	IIIb 53:z10:z35	4086	not present	0	0	0	0	0	0	0	0	0	0	0	enterobase	SAL_VB4116AA_AS
SAL_VB8851AA	diarizonae	IIIb 47:k:z35	1195	not present	0	0	0	0	0	0	0	0	0	0	0	enterobase	SAL_VB8851AA_AS
SAL_WA1265AA	diarizonae	IIIb 47:k:z35	1195	present	1	1	1	1	1	0	1	1	1	1	1	enterobase	SAL_WA1265AA_AS
SAL_WA1583AA	diarizonae	IIIb 61:i:z50	4303	not present	0	0	0	0	0	0	0	0	0	0	0	enterobase	SAL_WA1583AA_AS
SAL_WA1584AA	diarizonae	IIIb 61:i:z50	4303	not present	0	0	0	0	0	0	0	0	0	0	0	enterobase	SAL_WA1584AA_AS
SAL_WA1585AA	diarizonae	IIIb 61:i:z50	4303	not present	0	0	0	0	0	0	0	0	0	0	0	enterobase	SAL_WA1585AA_AS
SAL_WA1586AA	diarizonae	IIIb 61:i:z50	4303	not present	0	0	0	0	0	0	0	0	0	0	0	enterobase	SAL_WA1586AA_AS
SAL_WA1587AA	diarizonae	IIIb 61:i:z50	4303	not present	0	0	0	0	0	0	0	0	0	0	0	enterobase	SAL_WA1587AA_AS
SAL_WA1588AA	diarizonae	IIIb 61:i:z50	4303	not present	0	0	0	0	0	0	0	0	0	0	0	enterobase	SAL_WA1588AA_AS
SAL_WA1589AA	diarizonae	IIIb 61:z52:z53	1848	not present	0	0	0	0	0	0	0	0	0	0	0	enterobase	SAL_WA1589AA_AS
SAL_WA1591AA	diarizonae	IIIb 61:i:z50	4303	not present	0	0	0	0	0	0	0	0	0	0	0	enterobase	SAL_WA1591AA_AS
SAL_WA1594AA	diarizonae	IIIb 61:i:z50	4303	not present	0	0	0	0	0	0	0	0	0	0	0	enterobase	SAL_WA1594AA_AS
SAL_WA1598AA	diarizonae	IIIb 61:i:z50	4303	not present	0	0	0	0	0	0	0	0	0	0	0	enterobase	SAL_WA1598AA_AS
SAL_WA1602AA	diarizonae	IIIb 61:i:z50	4303	not present	0	0	0	0	0	0	0	0	0	0	0	enterobase	SAL_WA1602AA_AS
SAL_WA1603AA	diarizonae	IIIb 61:i:z50	4303	not present	0	0	0	0	0	0	0	0	0	0	0	enterobase	SAL_WA1603AA_AS
SAL_WA1604AA	diarizonae	IIIb 61:i:z50	4303	not present	0	0	0	0	0	0	0	0	0	0	0	enterobase	SAL_WA1604AA_AS
SAL_WA1610AA	diarizonae	IIIb 61:i:z50	4303	not present	0	0	0	0	0	0	0	0	0	0	0	enterobase	SAL_WA1610AA_AS
SAL_WA1612AA	diarizonae	IIIb 61:i:z50	4303	not present	0	0	0	0	0	0	0	0	0	0	0	enterobase	SAL_WA1612AA_AS
SAL_WA1613AA	diarizonae	IIIb 61:i:z50	4303	not present	0	0	0	0	0	0	0	0	0	0	0	enterobase	SAL_WA1613AA_AS
SAL_WA1614AA	diarizonae	IIIb 61:i:z50	4303	not present	0	0	0	0	0	0	0	0	0	0	0	enterobase	SAL_WA1614AA_AS
SAL_WA1615AA	diarizonae	IIIb 61:i:z50	4303	not present	0	0	0	0	0	0	0	0	0	0	0	enterobase	SAL_WA1615AA_AS
SAL_WA1616AA	diarizonae	IIIb 61:i:z50	4303	not present	0	0	0	0	0	0	0	0	0	0	0	enterobase	SAL_WA1616AA_AS
SAL_WA1617AA	diarizonae	IIIb 61:i:z50	4303	not present	0	0	0	0	0	0	0	0	0	0	0	enterobase	SAL_WA1617AA_AS
SAL_WA1618AA	diarizonae	IIIb 61:i:z50	4303	not present	0	0	0	0	0	0	0	0	0	0	0	enterobase	SAL_WA1618AA_AS
SAL_WA1620AA	diarizonae	IIIb 61:i:z50	4303	not present	0	0	0	0	0	0	0	0	0	0	0	enterobase	SAL_WA1620AA_AS
SAL_WA1621AA	diarizonae	IIIb 61:i:z50	4303	not present	0	0	0	0	0	0	0	0	0	0	0	enterobase	SAL_WA1621AA_AS
SAL_WA1622AA	diarizonae	IIIb 61:i:z50	4303	not present	0	0	0	0	0	0	0	0	0	0	0	enterobase	SAL_WA1622AA_AS
SAL_WA1623AA	diarizonae	IIIb 61:i:z50	4303	not present	0	0	0	0	0	0	0	0	0	0	0	enterobase	SAL_WA1623AA_AS
SAL_WA1624AA	diarizonae	IIIb 61:i:z50	4303	not present	0	0	0	0	0	0	0	0	0	0	0	enterobase	SAL_WA1624AA_AS
SAL_WA1625AA	diarizonae	IIIb 61:i:z50	4303	not present	0	0	0	0	0	0	0	0	0	0	0	enterobase	SAL_WA1625AA_AS
SAL_WA1626AA	diarizonae	IIIb 61:i:z50	4303	not present	0	0	0	0	0	0	0	0	0	0	0	enterobase	SAL_WA1626AA_AS
SAL_WA1627AA	diarizonae	IIIb 61:i:z50	4303	not present	0	0	0	0	0	0	0	0	0	0	0	enterobase	SAL_WA1627AA_AS
SAL_WA1628AA	diarizonae	IIIb 61:i:z50	4303	not present	0	0	0	0	0	0	0	0	0	0	0	enterobase	SAL_WA1628AA_AS
SAL_WA1632AA	diarizonae	IIIb 61:i:z50	4303	not present	0	0	0	0	0	0	0	0	0	0	0	enterobase	SAL_WA1632AA_AS
SAL_WA1633AA	diarizonae	IIIb 61:i:z50	4303	not present	0	0	0	0	0	0	0	0	0	0	0	enterobase	SAL_WA1633AA_AS
SAL_WA1634AA	diarizonae	IIIb 61:i:z50	4303	not present	0	0	0	0	0	0	0	0	0	0	0	enterobase	SAL_WA1634AA_AS
SAL_WA1635AA	diarizonae	IIIb 61:i:z50	4303	not present	0	0	0	0	0	0	0	0	0	0	0	enterobase	SAL_WA1635AA_AS
SAL_WA1636AA	diarizonae	IIIb 61:i:z50	4303	not present	0	0	0	0	0	0	0	0	0	0	0	enterobase	SAL_WA1636AA_AS
SAL_WA1637AA	diarizonae	IIIb 61:i:z50	4303	not present	0	0	0	0	0	0	0	0	0	0	0	enterobase	SAL_WA1637AA_AS
SAL_WA1641AA	diarizonae	IIIb 61:i:z50	4303	not present	0	0	0	0	0	0	0	0	0	0	0	enterobase	SAL_WA1641AA_AS
SAL_WA1642AA	diarizonae	IIIb 61:i:z50	4303	not present	0	0	0	0	0	0	0	0	0	0	0	enterobase	SAL_WA1642AA_AS
SAL_WA1643AA	diarizonae	IIIb 61:i:z50	4303	not present	0	0	0	0	0	0	0	0	0	0	0	enterobase	SAL_WA1643AA_AS
SAL_WA1644AA	diarizonae	IIIb 61:i:z50	4303	not present	0	0	0	0	0	0	0	0	0	0	0	enterobase	SAL_WA1644AA_AS
SAL_WA1645AA	diarizonae	IIIb 61:i:z50	4303	not present	0	0	0	0	0	0	0	0	0	0	0	enterobase	SAL_WA1645AA_AS
SAL_WA1646AA	diarizonae	IIIb 61:i:z50	4303	not present	0	0	0	0	0	0	0	0	0	0	0	enterobase	SAL_WA1646AA_AS
SAL_WA1647AA	diarizonae	IIIb 61:i:z50	4303	not present	0	0	0	0	0	0	0	0	0	0	0	enterobase	SAL_WA1647AA_AS
SAL_WA1648AA	diarizonae	IIIb 61:i:z50	4303	not present	0	0	0	0	0	0	0	0	0	0	0	enterobase	SAL_WA1648AA_AS
SAL_WA2052AA	diarizonae	IIIb 61:l,v:1,5,7:[z57]	243	not present	0	0	0	0	0	0	0	0	0	0	0	enterobase	SAL_WA2052AA_AS
SAL_WA2652AA	diarizonae	IIIb 53:z10:z35	3996	not present	0	0	0	0	0	0	0	0	0	0	0	enterobase	SAL_WA2652AA_AS
SAL_WA3493AA	diarizonae	IIIb 61:z52:z53	1848	not present	0	0	0	0	0	0	0	0	0	0	0	enterobase	SAL_WA3493AA_AS
SAL_WA3501AA	diarizonae	IIIb 50:k:z:[z50],[z57],[z68],[z86]	2055	not present	0	0	0	0	0	0	0	0	0	0	0	enterobase	SAL_WA3501AA_AS
SAL_WA3503AA	diarizonae	IIIb 48:z10:e,n,x,z15	574	not present	0	0	0	0	0	0	0	0	0	0	0	enterobase	SAL_WA3503AA_AS
SAL_WA3508AA	diarizonae	IIIb 47:k:z35	1195	not present	0	0	0	0	0	0	0	0	0	0	0	enterobase	SAL_WA3508AA_AS
SAL_WA3515AA	diarizonae	IIIb 53:z10:z35	4086	not present	0	0	0	0	0	0	0	0	0	0	0	enterobase	SAL_WA3515AA_AS
SAL_WA3523AA	diarizonae	IIIb 50:k:z	430	not present	0	0	0	0	0	0	0	0	0	0	0	enterobase	SAL_WA3523AA_AS
SAL_WA3526AA	diarizonae	IIIb 48:z10:e,n,x,z15	1256	not present	0	0	0	0	0	0	0	0	0	0	0	enterobase	SAL_WA3526AA_AS
SAL_WA3550AA	diarizonae	IIIb 61:z52:z53	1848	not present	0	0	0	0	0	0	0	0	0	0	0	enterobase	SAL_WA3550AA_AS
SAL_WA3551AA	diarizonae	IIIb 65:z10:e,n,x,z15	1851	not present	0	0	0	0	0	0	0	0	0	0	0	enterobase	SAL_WA3551AA_AS
SAL_WA3558AA	diarizonae	IIIb 50:k:z:[z50],[z57],[z68],[z86]	430	not present	0	0	0	0	0	0	0	0	0	0	0	enterobase	SAL_WA3558AA_AS
SAL_WA3560AA	diarizonae	IIIb 47:k:z35	1195	not present	0	0	0	0	0	0	0	0	0	0	0	enterobase	SAL_WA3560AA_AS
SAL_WA3586AA	diarizonae	IIIb 47:k:z35	430	not present	0	0	0	0	0	0	0	0	0	0	0	enterobase	SAL_WA3586AA_AS
SAL_WA3593AA	diarizonae	IIIb 65:z10:e,n,x,z15	3160	not present	0	0	0	0	0	0	0	0	0	0	0	enterobase	SAL_WA3593AA_AS
SAL_WA3606AA	diarizonae	IIIb 50:k:z	430	not present	0	0	0	0	0	0	0	0	0	0	0	enterobase	SAL_WA3606AA_AS
SAL_WA3608AA	diarizonae	IIIb 47:k:z35	430	not present	0	0	0	0	0	0	0	0	0	0	0	enterobase	SAL_WA3608AA_AS
SAL_WA3622AA	diarizonae	IIIb 61:l,v:1,5,7:[z57]	233	not present	0	0	0	0	0	0	0	0	0	0	0	enterobase	SAL_WA3622AA_AS
SAL_WA3636AA	diarizonae	IIIb 48:z10:e,n,x,z15	1256	not present	0	0	0	0	0	0	0	0	0	0	0	enterobase	SAL_WA3636AA_AS
SAL_WA3645AA	diarizonae	IIIb 61:l,v:1,5,7:[z57]	233	not present	0	0	0	0	0	0	0	0	0	0	0	enterobase	SAL_WA3645AA_AS
SAL_WA3654AA	diarizonae	IIIb 48:z10:e,n,x,z15	1256	not present	0	0	0	0	0	0	0	0	0	0	0	enterobase	SAL_WA3654AA_AS
SAL_WA3668AA	diarizonae	IIIb 38:(k):z35	876	not present	0	0	0	0	0	0	0	0	0	0	0	enterobase	SAL_WA3668AA_AS
SAL_WA3698AA	diarizonae	IIIb 50:k:z:[z50],[z57],[z68],[z86]	2055	not present	0	0	0	0	0	0	0	0	0	0	0	enterobase	SAL_WA3698AA_AS
SAL_WA3708AA	diarizonae	IIIb 48:z10:e,n,x,z15	574	not present	0	0	0	0	0	0	0	0	0	0	0	enterobase	SAL_WA3708AA_AS
SAL_WA3715AA	diarizonae	IIIb 60:r:z	2825	not present	0	0	0	0	0	0	0	0	0	0	0	enterobase	SAL_WA3715AA_AS
SAL_WA3726AA	diarizonae	IIIb 47:k:z35	1195	not present	0	0	0	0	0	0	0	0	0	0	0	enterobase	SAL_WA3726AA_AS
SAL_WA3747AA	diarizonae	IIIb 61:k:1,5,7	432	present	1	1	1	1	1	1	1	1	1	1	1	enterobase	SAL_WA3747AA_AS
SAL_WA3763AA	diarizonae	IIIb 47:k:z35	430	not present	0	0	0	0	0	0	0	0	0	0	0	enterobase	SAL_WA3763AA_AS
SAL_WA3764AA	diarizonae	IIIb 48:z10:e,n,x,z15	1256	not present	0	0	0	0	0	0	0	0	0	0	0	enterobase	SAL_WA3764AA_AS
SAL_WA3768AA	diarizonae	IIIb 60:r:z	2825	not present	0	0	0	0	0	0	0	0	0	0	0	enterobase	SAL_WA3768AA_AS
SAL_WA3783AA	diarizonae	IIIb 48:z10:e,n,x,z15	1256	not present	0	0	0	0	0	0	0	0	0	0	0	enterobase	SAL_WA3783AA_AS
SAL_WA3790AA	diarizonae	IIIb 47:k:z35	430	not present	0	0	0	0	0	0	0	0	0	0	0	enterobase	SAL_WA3790AA_AS
SAL_WA3792AA	diarizonae	IIIb 48:z10:e,n,x,z15	1256	not present	0	0	0	0	0	0	0	0	0	0	0	enterobase	SAL_WA3792AA_AS
SAL_WA3806AA	diarizonae	IIIb 48:z10:e,n,x,z15	1256	not present	0	0	0	0	0	0	0	0	0	0	0	enterobase	SAL_WA3806AA_AS
SAL_WA3812AA	diarizonae	IIIb 53:z10:z35	4086	not present	0	0	0	0	0	0	0	0	0	0	0	enterobase	SAL_WA3812AA_AS
SAL_WA3823AA	diarizonae	IIIb 48:z10:e,n,x,z15	1256	not present	0	0	0	0	0	0	0	0	0	0	0	enterobase	SAL_WA3823AA_AS
SAL_WA3831AA	diarizonae	IIIb 48:z10:e,n,x,z15	1256	not present	0	0	0	0	0	0	0	0	0	0	0	enterobase	SAL_WA3831AA_AS
SAL_WA3844AA	diarizonae	IIIb 61:l,v:1,5,7:[z57]	233	not present	0	0	0	0	0	0	0	0	0	0	0	enterobase	SAL_WA3844AA_AS
SAL_WA3874AA	diarizonae	IIIb 61:l,v:1,5,7:[z57]	233	not present	0	0	0	0	0	0	0	0	0	0	0	enterobase	SAL_WA3874AA_AS
SAL_WA3898AA	diarizonae	IIIb 61:k:1,5,7	432	present	1	1	1	1	1	1	1	1	1	1	1	enterobase	SAL_WA3898AA_AS
SAL_WA3901AA	diarizonae	IIIb 48:z10:e,n,x,z15	1256	not present	0	0	0	0	0	0	0	0	0	0	0	enterobase	SAL_WA3901AA_AS
SAL_WA3938AA	diarizonae	IIIb 50:k:z:[z50],[z57],[z68],[z86]	2055	not present	0	0	0	0	0	0	0	0	0	0	0	enterobase	SAL_WA3938AA_AS
SAL_WA3958AA	diarizonae	IIIb 61:i:z50	1846	not present	0	0	0	0	0	0	0	0	0	0	0	enterobase	SAL_WA3958AA_AS
SAL_WA3971AA	diarizonae	IIIb 65:z10:e,n,x,z15	1851	not present	0	0	0	0	0	0	0	0	0	0	0	enterobase	SAL_WA3971AA_AS
SAL_WA3979AA	diarizonae	IIIb 48:z10:e,n,x,z15	1256	not present	0	0	0	0	0	0	0	0	0	0	0	enterobase	SAL_WA3979AA_AS
SAL_WA3987AA	diarizonae	IIIb 50:k:z:[z50],[z57],[z68],[z86]	2055	not present	0	0	0	0	0	0	0	0	0	0	0	enterobase	SAL_WA3987AA_AS
SAL_WA4319AA	diarizonae	IIIb 50:k:z	430	not present	0	0	0	0	0	0	0	0	0	0	0	enterobase	SAL_WA4319AA_AS
SAL_WA4329AA	diarizonae	IIIb 61:k:1,5,7	439	not present	0	0	0	0	0	0	0	0	0	0	0	enterobase	SAL_WA4329AA_AS
SAL_WA4347AA	diarizonae	IIIb 47:k:z35	430	not present	0	0	0	0	0	0	0	0	0	0	0	enterobase	SAL_WA4347AA_AS
SAL_WA4400AA	diarizonae	IIIb 48:z10:e,n,x,z15	1256	not present	0	0	0	0	0	0	0	0	0	0	0	enterobase	SAL_WA4400AA_AS
SAL_WA4642AA	diarizonae	IIIb 60:r:z	4355	not present	0	0	0	0	0	0	0	0	0	0	0	enterobase	SAL_WA4642AA_AS
SAL_WA5059AA	diarizonae	IIIb 61:l,v:1,5,7:[z57]	233	not present	0	0	0	0	0	0	0	0	0	0	0	enterobase	SAL_WA5059AA_AS
SAL_WA5201AA	diarizonae	IIIb 61:i:z50	4303	not present	0	0	0	0	0	0	0	0	0	0	0	enterobase	SAL_WA5201AA_AS
SAL_WA5206AA	diarizonae	IIIb 61:i:z50	4303	not present	0	0	0	0	0	0	0	0	0	0	0	enterobase	SAL_WA5206AA_AS
SAL_WA5207AA	diarizonae	IIIb 61:i:z50	4303	not present	0	0	0	0	0	0	0	0	0	0	0	enterobase	SAL_WA5207AA_AS
SAL_WA5208AA	diarizonae	IIIb 61:i:z50	4303	not present	0	0	0	0	0	0	0	0	0	0	0	enterobase	SAL_WA5208AA_AS
SAL_WA5407AA	diarizonae	IIIb 61:l,v:1,5,7:[z57]	233	not present	0	0	0	0	0	0	0	0	0	0	0	enterobase	SAL_WA5407AA_AS
SAL_WA5527AA	diarizonae	IIIb 50:k:z:[z50],[z57],[z68],[z86]	2055	not present	0	0	0	0	0	0	0	0	0	0	0	enterobase	SAL_WA5527AA_AS
SAL_WA6124AA	diarizonae	IIIb 48:z10:e,n,x,z15	1256	not present	0	0	0	0	0	0	0	0	0	0	0	enterobase	SAL_WA6124AA_AS
SAL_WA6143AA	diarizonae	IIIb 50:k:z:[z50],[z57],[z68],[z86]	2055	not present	0	0	0	0	0	0	0	0	0	0	0	enterobase	SAL_WA6143AA_AS
SAL_WA6163AA	diarizonae	IIIb 65:z10:e,n,x,z15	1851	not present	0	0	0	0	0	0	0	0	0	0	0	enterobase	SAL_WA6163AA_AS
SAL_WA6352AA	diarizonae	IIIb 48:z10:e,n,x,z15	574	not present	0	0	0	0	0	0	0	0	0	0	0	enterobase	SAL_WA6352AA_AS
SAL_WA6367AA	diarizonae	IIIb 61:l,v:1,5,7:[z57]	233	not present	0	0	0	0	0	0	0	0	0	0	0	enterobase	SAL_WA6367AA_AS
SAL_WA7958AA	diarizonae	IIIb 61:l,v:1,5,7:[z57]	243	not present	0	0	0	0	0	0	0	0	0	0	0	enterobase	SAL_WA7958AA_AS
SAL_WA8053AA	diarizonae	IIIb 61:l,v:1,5,7:[z57]	243	not present	0	0	0	0	0	0	0	0	0	0	0	enterobase	SAL_WA8053AA_AS
SAL_WA9208AA	diarizonae	IIIb 61:k:1,5,7	432	present	1	1	1	1	1	1	1	1	1	1	1	enterobase	SAL_WA9208AA_AS
SAL_WA9320AA	diarizonae	IIIb 61:z52:z53	1848	not present	0	0	0	0	0	0	0	0	0	0	0	enterobase	SAL_WA9320AA_AS
SAL_WA9833AA	diarizonae	IIIb 48:z10:e,n,x,z15	574	not present	0	0	0	0	0	0	0	0	0	0	0	enterobase	SAL_WA9833AA_AS
SAL_WB7481AA	diarizonae	IIIb 60:r:z	63	not present	0	0	0	0	0	0	0	0	0	0	0	enterobase	SAL_WB7481AA_AS
SAL_WB7851AA	diarizonae	IIIb 50:k:z	430	not present	0	0	0	0	0	0	0	0	0	0	0	enterobase	SAL_WB7851AA_AS
SAL_WB7857AA	diarizonae	IIIb 61:k:1,5,7	432	present	1	1	1	1	1	1	1	1	1	1	1	enterobase	SAL_WB7857AA_AS
SAL_WB7858AA	diarizonae	IIIb 61:k:1,5,7	439	not present	0	0	0	0	0	0	0	0	0	0	0	enterobase	SAL_WB7858AA_AS
SAL_WB8015AA	diarizonae	IIIb 61:l,v:1,5,7:[z57]	233	not present	0	0	0	0	0	0	0	0	0	0	0	enterobase	SAL_WB8015AA_AS
SAL_WB8096AA	diarizonae	IIIb 61:z52:z53	1848	not present	0	0	0	0	0	0	0	0	0	0	0	enterobase	SAL_WB8096AA_AS
SAL_WB8395AA	diarizonae	IIIb 48:z10:e,n,x,z15	574	not present	0	0	0	0	0	0	0	0	0	0	0	enterobase	SAL_WB8395AA_AS
SAL_WB8495AA	diarizonae	IIIb 50:k:z	430	not present	0	0	0	0	0	0	0	0	0	0	0	enterobase	SAL_WB8495AA_AS
SAL_XA0022AA	diarizonae	IIIb 53:z10:z35	3996	not present	0	0	0	0	0	0	0	0	0	0	0	enterobase	SAL_XA0022AA_AS
SAL_XA0027AA	diarizonae	IIIb 61:l,v:1,5,7:[z57]	233	not present	0	0	0	0	0	0	0	0	0	0	0	enterobase	SAL_XA0027AA_AS
SAL_XA0029AA	diarizonae	IIIb 50:k:z	430	not present	0	0	0	0	0	0	0	0	0	0	0	enterobase	SAL_XA0029AA_AS
SAL_XA0038AA	diarizonae	IIIb 48:z10:e,n,x,z15	574	not present	0	0	0	0	0	0	0	0	0	0	0	enterobase	SAL_XA0038AA_AS
SAL_XA0039AA	diarizonae	IIIb 61:z52:z53	1848	not present	0	0	0	0	0	0	0	0	0	0	0	enterobase	SAL_XA0039AA_AS
SAL_XA0040AA	diarizonae	IIIb 48:z10:e,n,x,z15	574	not present	0	0	0	0	0	0	0	0	0	0	0	enterobase	SAL_XA0040AA_AS
SAL_XA0044AA	diarizonae	IIIb 61:l,v:1,5,7:[z57]	233	not present	0	0	0	0	0	0	0	0	0	0	0	enterobase	SAL_XA0044AA_AS
SAL_XA0046AA	diarizonae	IIIb 48:z10:e,n,x,z15	1256	not present	0	0	0	0	0	0	0	0	0	0	0	enterobase	SAL_XA0046AA_AS
SAL_XA0061AA	diarizonae	IIIb 53:z10:z35	4086	not present	0	0	0	0	0	0	0	0	0	0	0	enterobase	SAL_XA0061AA_AS
SAL_XA0066AA	diarizonae	IIIb 61:k:1,5,7	432	present	1	1	1	1	1	1	1	1	1	1	1	enterobase	SAL_XA0066AA_AS
SAL_XA0080AA	diarizonae	IIIb 50:k:z	430	not present	0	0	0	0	0	0	0	0	0	0	0	enterobase	SAL_XA0080AA_AS
SAL_XA0084AA	diarizonae	IIIb 48:z10:e,n,x,z15	1256	not present	0	0	0	0	0	0	0	0	0	0	0	enterobase	SAL_XA0084AA_AS
SAL_XA0085AA	diarizonae	IIIb 47:k:z35	430	not present	0	0	0	0	0	0	0	0	0	0	0	enterobase	SAL_XA0085AA_AS
SAL_XA0086AA	diarizonae	IIIb 48:z10:e,n,x,z15	574	not present	0	0	0	0	0	0	0	0	0	0	0	enterobase	SAL_XA0086AA_AS
SAL_XA0087AA	diarizonae	IIIb 48:z10:e,n,x,z15	1256	not present	0	0	0	0	0	0	0	0	0	0	0	enterobase	SAL_XA0087AA_AS
SAL_XA0088AA	diarizonae	IIIb 61:l,v:1,5,7:[z57]	233	not present	0	0	0	0	0	0	0	0	0	0	0	enterobase	SAL_XA0088AA_AS
SAL_XA0089AA	diarizonae	IIIb 50:k:z:[z50],[z57],[z68],[z86]	2055	not present	0	0	0	0	0	0	0	0	0	0	0	enterobase	SAL_XA0089AA_AS
SAL_XA0112AA	diarizonae	IIIb 38:(k):z35	876	not present	0	0	0	0	0	0	0	0	0	0	0	enterobase	SAL_XA0112AA_AS
SAL_XA0143AA	diarizonae	IIIb 61:l,v:1,5,7:[z57]	233	not present	0	0	0	0	0	0	0	0	0	0	0	enterobase	SAL_XA0143AA_AS
SAL_XA0182AA	diarizonae	IIIb 61:z52:z53	1848	not present	0	0	0	0	0	0	0	0	0	0	0	enterobase	SAL_XA0182AA_AS
SAL_XA0311AA	diarizonae	IIIb 50:k:z	430	not present	0	0	0	0	0	0	0	0	0	0	0	enterobase	SAL_XA0311AA_AS
SAL_XA0604AA	diarizonae	IIIb 61:l,v:1,5,7:[z57]	243	not present	0	0	0	0	0	0	0	0	0	0	0	enterobase	SAL_XA0604AA_AS
SAL_XA1069AA	diarizonae	IIIb 61:k:1,5,7	432	present	1	1	1	1	1	1	1	1	1	1	1	enterobase	SAL_XA1069AA_AS
SAL_XA1473AA	diarizonae	IIIb 60:r:z	4433	not present	0	0	0	0	0	0	0	0	0	0	0	enterobase	SAL_XA1473AA_AS
SAL_XA1623AA	diarizonae	IIIb 61:z52:z53	1848	not present	0	0	0	0	0	0	0	0	0	0	0	enterobase	SAL_XA1623AA_AS
SAL_XA2273AA	diarizonae	IIIb 61:l,v:1,5,7:[z57]	233	not present	0	0	0	0	0	0	0	0	0	0	0	enterobase	SAL_XA2273AA_AS
SAL_XA3006AA	diarizonae	IIIb 65:z10:e,n,x,z15	3160	not present	0	0	0	0	0	0	0	0	0	0	0	enterobase	SAL_XA3006AA_AS
SAL_XA3346AA	diarizonae	IIIb 61:l,v:1,5,7:[z57]	233	not present	0	0	0	0	0	0	0	0	0	0	0	enterobase	SAL_XA3346AA_AS
SAL_XA3692AA	diarizonae	IIIb 61:i:z50	4303	not present	0	0	0	0	0	0	0	0	0	0	0	enterobase	SAL_XA3692AA_AS
SAL_XA3693AA	diarizonae	IIIb 61:i:z50	4303	not present	0	0	0	0	0	0	0	0	0	0	0	enterobase	SAL_XA3693AA_AS
SAL_XA8056AA	diarizonae	IIIb 61:k:1,5,7	432	present	1	1	1	1	1	1	1	1	1	1	1	enterobase	SAL_XA8056AA_AS
SAL_XA8764AA	diarizonae	IIIb 61:k:1,5,7	432	present	1	1	1	1	1	1	1	1	1	1	1	enterobase	SAL_XA8764AA_AS
SAL_XA8776AA	diarizonae	IIIb 61:k:1,5,7	432	present	1	1	1	1	1	1	1	1	1	1	1	enterobase	SAL_XA8776AA_AS
SAL_XA8785AA	diarizonae	IIIb 61:k:1,5,7	432	present	1	1	1	1	1	1	1	1	1	1	1	enterobase	SAL_XA8785AA_AS
SAL_XA9154AA	diarizonae	IIIb 61:k:1,5,7	432	present	1	1	1	1	1	1	1	1	1	1	1	enterobase	SAL_XA9154AA_AS
SAL_XA9223AA	diarizonae	IIIb 65:z10:e,n,x,z15	1851	not present	0	0	0	0	0	0	0	0	0	0	0	enterobase	SAL_XA9223AA_AS
SAL_XA9237AA	diarizonae	IIIb 61:k:1,5,7	432	present	1	1	1	1	1	1	1	1	1	1	1	enterobase	SAL_XA9237AA_AS
SAL_XA9253AA	diarizonae	IIIb 61:k:1,5,7	432	present	1	1	1	1	1	1	1	1	1	1	1	enterobase	SAL_XA9253AA_AS
SAL_XB2993AA	diarizonae	IIIb 53:z10:z35	4086	not present	0	0	0	0	0	0	0	0	0	0	0	enterobase	SAL_XB2993AA_AS
SAL_XB4501AA	diarizonae	IIIb 60:r:e,n,x,z15	63	not present	0	0	0	0	0	0	0	0	0	0	0	enterobase	SAL_XB4501AA_AS
SAL_XB4503AA	diarizonae	IIIb 60:r:e,n,x,z15	63	not present	0	0	0	0	0	0	0	0	0	0	0	enterobase	SAL_XB4503AA_AS
SAL_XB6375AA	diarizonae	IIIb 61:k:1,5,7	432	present	1	1	1	1	1	1	1	1	1	1	1	enterobase	SAL_XB6375AA_AS
SAL_YA0529AA	diarizonae	IIIb 60:r:e,n,x,z15	63	not present	0	0	0	0	0	0	0	0	0	0	0	enterobase	SAL_YA0529AA_AS
SAL_YA0712AA	diarizonae	IIIb 60:r:e,n,x,z15	63	not present	0	0	0	0	0	0	0	0	0	0	0	enterobase	SAL_YA0712AA_AS
SAL_YA1260AA	diarizonae	IIIb 61:l,v:1,5,7:[z57]	243	not present	0	0	0	0	0	0	0	0	0	0	0	enterobase	SAL_YA1260AA_AS
SAL_YA1302AA	diarizonae	IIIb 61:z52:z53	1848	not present	0	0	0	0	0	0	0	0	0	0	0	enterobase	SAL_YA1302AA_AS
SAL_YA1305AA	diarizonae	IIIb 60:r:z	4433	not present	0	0	0	0	0	0	0	0	0	0	0	enterobase	SAL_YA1305AA_AS
SAL_YA1323AA	diarizonae	IIIb 50:k:z:[z50],[z57],[z68],[z86]	2055	not present	0	0	0	0	0	0	0	0	0	0	0	enterobase	SAL_YA1323AA_AS
SAL_YA1328AA	diarizonae	IIIb 50:k:z:[z50],[z57],[z68],[z86]	2055	not present	0	0	0	0	0	0	0	0	0	0	0	enterobase	SAL_YA1328AA_AS
SAL_YA2142AA	diarizonae	IIIb 47:k:z35	1195	not present	0	0	0	0	0	0	0	0	0	0	0	enterobase	SAL_YA2142AA_AS
SAL_YA2714AA	diarizonae	IIIb 61:k:1,5,7	432	present	1	1	1	1	1	1	1	1	1	1	1	enterobase	SAL_YA2714AA_AS
SAL_YA2784AA	diarizonae	IIIb 61:l,v:1,5,7:[z57]	233	not present	0	0	0	0	0	0	0	0	0	0	0	enterobase	SAL_YA2784AA_AS
SAL_YA2812AA	diarizonae	IIIb 38:(k):z35	876	not present	0	0	0	0	0	0	0	0	0	0	0	enterobase	SAL_YA2812AA_AS
SAL_YA2822AA	diarizonae	IIIb 61:l,v:1,5,7:[z57]	233	not present	0	0	0	0	0	0	0	0	0	0	0	enterobase	SAL_YA2822AA_AS
SAL_YA2823AA	diarizonae	IIIb 65:z10:e,n,x,z15	3160	not present	0	0	0	0	0	0	0	0	0	0	0	enterobase	SAL_YA2823AA_AS
SAL_YA2824AA	diarizonae	IIIb 61:l,v:1,5,7:[z57]	233	not present	0	0	0	0	0	0	0	0	0	0	0	enterobase	SAL_YA2824AA_AS
SAL_YA2827AA	diarizonae	IIIb 50:k:z:[z50],[z57],[z68],[z86]	2055	not present	0	0	0	0	0	0	0	0	0	0	0	enterobase	SAL_YA2827AA_AS
SAL_YA2828AA	diarizonae	IIIb 50:k:z	430	not present	0	0	0	0	0	0	0	0	0	0	0	enterobase	SAL_YA2828AA_AS
SAL_YA2830AA	diarizonae	IIIb 38:(k):z35	876	not present	0	0	0	0	0	0	0	0	0	0	0	enterobase	SAL_YA2830AA_AS
SAL_YA2831AA	diarizonae	IIIb 48:z10:e,n,x,z15	1256	not present	0	0	0	0	0	0	0	0	0	0	0	enterobase	SAL_YA2831AA_AS
SAL_YA2833AA	diarizonae	IIIb 38:(k):z35	876	not present	0	0	0	0	0	0	0	0	0	0	0	enterobase	SAL_YA2833AA_AS
SAL_YA2834AA	diarizonae	IIIb 50:k:z:[z50],[z57],[z68],[z86]	2055	not present	1	1	1	1	0	0	0	1	0	0	1	enterobase	SAL_YA2834AA_AS
SAL_YA2835AA	diarizonae	IIIb 50:k:z	430	not present	0	0	0	0	0	0	0	0	0	0	0	enterobase	SAL_YA2835AA_AS
SAL_YA2836AA	diarizonae	IIIb 50:r:z:[z67]	2570	not present	0	0	0	0	0	0	0	0	0	0	0	enterobase	SAL_YA2836AA_AS
SAL_YA2840AA	diarizonae	IIIb 47:k:z35	1195	not present	0	0	0	0	0	0	0	0	0	0	0	enterobase	SAL_YA2840AA_AS
SAL_YA2842AA	diarizonae	IIIb 61:k:1,5,7	432	present	1	1	1	1	1	1	1	1	1	1	1	enterobase	SAL_YA2842AA_AS
SAL_YA2847AA	diarizonae	IIIb 53:z10:z35	3996	not present	0	0	0	0	0	0	0	0	0	0	0	enterobase	SAL_YA2847AA_AS
SAL_YA3893AA	diarizonae	IIIb 60:r:z	4287	not present	0	0	0	0	0	0	0	0	0	0	0	enterobase	SAL_YA3893AA_AS
SAL_YA4455AA	diarizonae	IIIb 61:l,v:1,5,7:[z57]	233	not present	0	0	0	0	0	0	0	0	0	0	0	enterobase	SAL_YA4455AA_AS
SAL_YA4522AA	diarizonae	IIIb 60:r:z	4287	not present	0	0	0	0	0	0	0	0	0	0	0	enterobase	SAL_YA4522AA_AS
SAL_YA4953AA	diarizonae	IIIb 61:k:1,5,7	432	present	1	1	1	1	1	1	1	1	1	1	1	enterobase	SAL_YA4953AA_AS
SAL_YA5270AA	diarizonae	IIIb 50:k:z:[z50],[z57],[z68],[z86]	2055	not present	0	0	0	0	0	0	0	0	0	0	0	enterobase	SAL_YA5270AA_AS
SAL_YA5276AA	diarizonae	IIIb 60:r:z	4433	not present	0	0	0	0	0	0	0	0	0	0	0	enterobase	SAL_YA5276AA_AS
SAL_YA5620AA	diarizonae	IIIb 60:r:z	3457	not present	0	0	0	0	0	0	0	0	0	0	0	enterobase	SAL_YA5620AA_AS
SAL_YA6714AA	diarizonae	IIIb 50:k:z:[z50],[z57],[z68],[z86]	2055	not present	0	0	0	0	0	0	0	0	0	0	0	enterobase	SAL_YA6714AA_AS
SAL_YA6727AA	diarizonae	IIIb 48:z10:e,n,x,z15	1256	not present	0	0	0	0	0	0	0	0	0	0	0	enterobase	SAL_YA6727AA_AS
SAL_YA7890AA	diarizonae	IIIb 61:k:1,5,7	432	present	1	1	1	1	1	1	1	1	1	1	1	enterobase	SAL_YA7890AA_AS
SAL_YA7976AA	diarizonae	IIIb 61:k:1,5,7	432	present	1	1	1	1	1	1	1	1	1	1	1	enterobase	SAL_YA7976AA_AS
SAL_YA8004AA	diarizonae	IIIb 50:r:z:[z67]	2374	not present	0	0	0	0	0	0	0	0	0	0	0	enterobase	SAL_YA8004AA_AS
SAL_YA8131AA	diarizonae	IIIb 61:k:1,5,7	432	present	1	1	1	1	1	1	1	1	1	1	1	enterobase	SAL_YA8131AA_AS
SAL_YA8509AA	diarizonae	IIIb 61:k:1,5,7	432	present	1	1	1	1	1	1	1	1	1	1	1	enterobase	SAL_YA8509AA_AS
SAL_YA8513AA	diarizonae	IIIb 61:k:1,5,7	432	present	1	1	1	1	1	1	1	1	1	1	1	enterobase	SAL_YA8513AA_AS
SAL_YA8520AA	diarizonae	IIIb 61:k:1,5,7	432	present	1	1	1	1	1	1	1	1	1	1	1	enterobase	SAL_YA8520AA_AS
SAL_YA8986AA	diarizonae	IIIb 48:z10:e,n,x,z15	574	not present	0	0	0	0	0	0	0	0	0	0	0	enterobase	SAL_YA8986AA_AS
SAL_YA9225AA	diarizonae	IIIb 61:k:1,5,7	432	present	1	1	1	1	1	1	1	1	1	1	1	enterobase	SAL_YA9225AA_AS
SAL_YA9226AA	diarizonae	IIIb 61:k:1,5,7	432	present	1	1	1	1	1	1	1	1	1	1	1	enterobase	SAL_YA9226AA_AS
SAL_YA9227AA	diarizonae	IIIb 61:l,v:1,5,7:[z57]	233	not present	0	0	0	0	0	0	0	0	0	0	0	enterobase	SAL_YA9227AA_AS
SAL_YA9286AA	diarizonae	IIIb 48:z10:e,n,x,z15	1256	not present	0	0	0	0	0	0	0	0	0	0	0	enterobase	SAL_YA9286AA_AS
SAL_YB1818AA	diarizonae	IIIb 61:k:1,5,7	432	present	1	1	1	1	1	1	1	1	1	1	1	enterobase	SAL_YB1818AA_AS
SAL_ZA2726AA	diarizonae	IIIb 50:r:z:[z67]	2374	not present	0	0	0	0	0	0	0	0	0	0	0	enterobase	SAL_ZA2726AA_AS
SAL_ZA3441AA	diarizonae	IIIb 50:r:z:[z67]	2374	not present	0	0	0	0	0	0	0	0	0	0	0	enterobase	SAL_ZA3441AA_AS
SAL_ZA3824AA	diarizonae	IIIb 61:k:1,5,7	432	present	1	1	1	1	1	1	1	1	1	1	1	enterobase	SAL_ZA3824AA_AS
SAL_ZA4887AA	diarizonae	IIIb 61:k:1,5,7	432	present	1	1	1	1	1	1	1	1	1	1	1	enterobase	SAL_ZA4887AA_AS
SAL_ZA4964AA	diarizonae	IIIb 61:k:1,5,7	432	present	1	1	1	1	1	1	1	1	1	1	1	enterobase	SAL_ZA4964AA_AS
SAL_ZA5293AA	diarizonae	IIIb 65:z10:e,n,x,z15	3160	not present	0	0	0	0	0	0	0	0	0	0	0	enterobase	SAL_ZA5293AA_AS
SAL_ZA6035AA	diarizonae	IIIb 48:z10:e,n,x,z15	1256	not present	0	0	0	0	0	0	0	0	0	0	0	enterobase	SAL_ZA6035AA_AS
SAL_ZA7186AA	diarizonae	IIIb 61:k:1,5,7	432	present	1	1	1	1	1	1	1	1	1	1	1	enterobase	SAL_ZA7186AA_AS
SAL_ZA7828AA	diarizonae	IIIb 61:k:1,5,7	432	present	1	1	1	1	1	1	1	1	1	1	1	enterobase	SAL_ZA7828AA_AS
SAL_ZA8146AA	diarizonae	IIIb 61:k:1,5,7	432	present	1	1	1	1	1	1	1	1	1	1	1	enterobase	SAL_ZA8146AA_AS
SAL_ZA8606AA	diarizonae	IIIb 48:z10:e,n,x,z15	4648	not present	0	0	0	0	0	0	0	0	0	0	0	enterobase	SAL_ZA8606AA_AS
SAL_ZA8957AA	diarizonae	IIIb 61:i:z50	1847	not present	0	0	0	0	0	0	0	0	0	0	0	enterobase	SAL_ZA8957AA_AS
SAL_ZA9129AA	diarizonae	IIIb 38:(k):z35	876	not present	0	0	0	0	0	0	0	0	0	0	0	enterobase	SAL_ZA9129AA_AS
SAL_ZA9131AA	diarizonae	IIIb 38:(k):z35	876	not present	0	0	0	0	0	0	0	0	0	0	0	enterobase	SAL_ZA9131AA_AS
SAL_ZA9140AA	diarizonae	IIIb 60:r:z	63	not present	0	0	0	0	0	0	0	0	0	0	0	enterobase	SAL_ZA9140AA_AS
SAL_ZA9143AA	diarizonae	IIIb 60:r:z	63	not present	0	0	0	0	0	0	0	0	0	0	0	enterobase	SAL_ZA9143AA_AS
SAL_ZA9150AA	diarizonae	IIIb 60:r:z	63	not present	0	0	0	0	0	0	0	0	0	0	0	enterobase	SAL_ZA9150AA_AS
SAL_ZA9154AA	diarizonae	IIIb 60:r:z	63	not present	0	0	0	0	0	0	0	0	0	0	0	enterobase	SAL_ZA9154AA_AS
SAL_ZA9158AA	diarizonae	IIIb 60:r:z	63	not present	0	0	0	0	0	0	0	0	0	0	0	enterobase	SAL_ZA9158AA_AS
SAL_ZA9160AA	diarizonae	IIIb 60:r:z	63	not present	0	0	0	0	0	0	0	0	0	0	0	enterobase	SAL_ZA9160AA_AS
SAL_ZA9213AA	diarizonae	IIIb 60:r:z	63	not present	0	0	0	0	0	0	0	0	0	0	0	enterobase	SAL_ZA9213AA_AS
SAL_ZA9217AA	diarizonae	IIIb 60:r:z	63	not present	0	0	0	0	0	0	0	0	0	0	0	enterobase	SAL_ZA9217AA_AS
SAL_ZA9265AA	diarizonae	IIIb 60:r:z	63	not present	0	0	0	0	0	0	0	0	0	0	0	enterobase	SAL_ZA9265AA_AS
SAL_ZA9301AA	diarizonae	IIIb 60:r:z	63	not present	0	0	0	0	0	0	0	0	0	0	0	enterobase	SAL_ZA9301AA_AS
SAL_ZA9309AA	diarizonae	IIIb 60:r:z	63	not present	0	0	0	0	0	0	0	0	0	0	0	enterobase	SAL_ZA9309AA_AS
SAL_ZB6239AA	diarizonae	IIIb 61:k:1,5,7	432	present	1	1	1	1	1	1	1	1	1	1	1	enterobase	SAL_ZB6239AA_AS
00-00409	enterica	Senftenberg	14	not present	0	0	0	0	0	0	0	0	0	0	0	bfr	ERR3263593
01-01586	enterica	Senftenberg	14	not present	0	0	0	0	0	0	0	0	0	0	0	bfr	ERR3263595
02-00274	enterica	Typhimurium	19	not present	0	0	0	0	0	0	0	0	0	0	0	bfr	ERR3581371
02-00904	enterica	Typhimurium	19	not present	0	0	0	0	0	0	0	0	0	0	0	bfr	ERR3581610
02-01726	enterica	Agona	13	not present	0	0	0	0	0	0	0	0	0	0	0	bfr	ERR3581662
02-03489	enterica	Senftenberg	14	not present	0	0	0	0	0	0	0	0	0	0	0	bfr	ERR3263596
02-03767	enterica	Typhimurium	19	not present	0	0	0	0	0	0	0	0	0	0	0	bfr	ERR3581819
02-04617	enterica	Senftenberg	14	not present	0	0	0	0	0	0	0	0	0	0	0	bfr	ERR3263597
03-02051	enterica	Agona	13	not present	0	0	0	0	0	0	0	0	0	0	0	bfr	ERR3580775
03-02137	enterica	Agona	13	not present	0	0	0	0	0	0	0	0	0	0	0	bfr	ERR3580799
03-02223	enterica	Agona	13	not present	0	0	0	0	0	0	0	0	0	0	0	bfr	ERR3580798
03-02859	enterica	Agona	13	not present	0	0	0	0	0	0	0	0	0	0	0	bfr	ERR3580982
03-02917	enterica	Paratyphi B var. Java	28	not present	0	0	0	0	0	0	0	0	0	0	0	bfr	ERR2201452
03-03096	enterica	Paratyphi B var. Java	28	not present	0	0	0	0	0	0	0	0	0	0	0	bfr	ERR3580875
04-00032-0	enterica	Indiana	17	not present	0	0	0	0	0	0	0	0	0	0	0	bfr	ERR3581886
04-00033	enterica	Typhimurium	98	not present	0	0	0	0	0	0	0	0	0	0	0	bfr	ERR3581109
04-00223	enterica	Typhimurium	19	not present	0	0	0	0	0	0	0	0	0	0	0	bfr	ERR3581214
04-02117	enterica	Enteritidis	11	not present	0	0	0	0	0	0	0	0	0	0	0	bfr	ERR3581412
04-02956	enterica	Senftenberg	14	not present	0	0	0	0	0	0	0	0	0	0	0	bfr	ERR3263599
04-03265	enterica	Senftenberg	14	not present	0	0	0	0	0	0	0	0	0	0	0	bfr	ERR3263601
05-00850	enterica	Paratyphi B var. Java	28	not present	0	0	0	0	0	0	0	0	0	0	0	bfr	ERR3580850
05-03137	enterica	Typhimurium	19	not present	0	0	0	0	0	0	0	0	0	0	0	bfr	ERR3580839
06-01282	enterica	Typhimurium	19	not present	0	0	0	0	0	0	0	0	0	0	0	bfr	ERR3581453
06-02242	enterica	Paratyphi B var. Java	28	not present	0	0	0	0	0	0	0	0	0	0	0	bfr	ERR2201453
06-03099	enterica	Paratyphi B var. Java	28	not present	0	0	0	0	0	0	0	0	0	0	0	bfr	ERR3581668
06-03157	enterica	Paratyphi B var. Java	28	not present	0	0	0	0	0	0	0	0	0	0	0	bfr	ERR3581632
06-04441	enterica	Agona	13	not present	0	0	0	0	0	0	0	0	0	0	0	bfr	ERR3581747
07-00249	enterica	Dublin	10	present	1	1	1	1	1	0	1	1	1	1	1	bfr	ERR3581945
07-00377	enterica	Typhimurium	19	not present	0	0	0	0	0	0	0	0	0	0	0	bfr	ERR3580771
07-00955	enterica	Mbandaka	413	not present	0	0	0	0	0	0	0	0	0	0	0	bfr
07-01263	enterica	Senftenberg	185	not present	0	0	0	0	0	0	0	0	0	0	0	bfr	ERR3263605
07-01597	enterica	Paratyphi B var. Java	28	not present	0	0	0	0	0	0	0	0	0	0	0	bfr	ERR2201454
07-02033	enterica	Mbandaka	3760	not present	0	0	0	0	0	0	0	0	0	0	0	bfr	ERR3581963
07-02160	enterica	Paratyphi B var. Java	28	not present	0	0	0	0	0	0	0	0	0	0	0	bfr	ERR3580794
07-02862	enterica	Typhimurium	19	not present	0	0	0	0	0	0	0	0	0	0	0	bfr	ERR3580951
07-03428	enterica	Enteritidis	11	not present	0	0	0	0	0	0	0	0	0	0	0	bfr	ERR3580885
07-04358	enterica	Dublin	10	present	1	1	1	1	1	0	1	1	1	1	1	bfr	ERR3580946
07-04825-S2	enterica	Paratyphi B var. Java	28	not present	0	0	0	0	0	0	0	0	0	0	0	bfr	ERR3580857
08-00436	enterica	Paratyphi B var. Java	28	not present	0	0	0	0	0	0	0	0	0	0	0	bfr	ERR2201455
08-00436-PacBio	enterica	Paratyphi B var. Java	28	not present	0	0	0	0	0	0	0	0	0	0	0	bfr
08-00436-PacBio-NextFlex	enterica	Paratyphi B var. Java	28	not present	0	0	0	0	0	0	0	0	0	0	0	bfr
08-00436-q	enterica	Paratyphi B var. Java	28	not present	0	0	0	0	0	0	0	0	0	0	0	bfr
08-00563	enterica	Infantis	32	not present	0	0	0	0	0	0	0	0	0	0	0	bfr	ERR3581451
08-00655	enterica	Dublin	10	present	1	1	1	1	1	0	1	1	1	1	1	bfr	ERR3581504
08-00832	enterica	Paratyphi B var. Java	28	not present	0	0	0	0	0	0	0	0	0	0	0	bfr	ERR3581551
08-00942	enterica	Enteritidis	11	not present	0	0	0	0	0	0	0	0	0	0	0	bfr
08-00955	enterica	Paratyphi B var. Java	28	not present	0	0	0	0	0	0	0	0	0	0	0	bfr	ERR2201457
08-00958	enterica	Typhimurium	19	not present	0	0	0	0	0	0	0	0	0	0	0	bfr	ERR3581681
08-01005	enterica	Paratyphi B var. Java	28	not present	0	0	0	0	0	0	0	0	0	0	0	bfr	ERR3581147
08-01093	enterica	Typhimurium	19	not present	0	0	0	0	0	0	0	0	0	0	0	bfr	ERR3581364
08-01555	enterica	Paratyphi B var. Java	28	not present	0	0	0	0	0	0	0	0	0	0	0	bfr	ERR3581584
08-01558	enterica	Paratyphi B var. Java	28	not present	0	0	0	0	0	0	0	0	0	0	0	bfr	ERR3581611
08-01807	enterica	Enteritidis	11	not present	0	0	0	0	0	0	0	0	0	0	0	bfr
08-02081	enterica	Paratyphi B var. Java	28	not present	0	0	0	0	0	0	0	0	0	0	0	bfr	ERR3581445
08-02548	enterica	Enteritidis	11	not present	0	0	0	0	0	0	0	0	0	0	0	bfr
08-02871	enterica	Typhimurium	19	not present	0	0	0	0	0	0	0	0	0	0	0	bfr	ERR3581766
08-02888	enterica	Paratyphi B var. Java	28	not present	0	0	0	0	0	0	0	0	0	0	0	bfr	ERR3581798
08-03062-S2	enterica	Dublin	10	present	1	1	1	1	1	0	1	1	1	1	1	bfr
08-03096	enterica	Typhimurium	19	not present	0	0	0	0	0	0	0	0	0	0	0	bfr	ERR2202497
08-03214	enterica	Typhimurium	19	not present	0	0	0	0	0	0	0	0	0	0	0	bfr	ERR3581539
08-03249	enterica	Enteritidis	11	not present	0	0	0	0	0	0	0	0	0	0	0	bfr
08-03293	enterica	Paratyphi B var. Java	28	not present	0	0	0	0	0	0	0	0	0	0	0	bfr	ERR2201508
08-03422	enterica	Paratyphi B var. Java	28	not present	0	0	0	0	0	0	0	0	0	0	0	bfr	ERR2201458
08-03439	enterica	Dublin	10	present	1	1	1	1	1	0	1	1	1	1	1	bfr	ERR3581703
08-04129	enterica	Enteritidis	11	not present	0	0	0	0	0	0	0	0	0	0	0	bfr
08-04304	enterica	Infantis	32	not present	0	0	0	0	0	0	0	0	0	0	0	bfr	ERR2200345
08-04394	enterica	Paratyphi B var. Java	28	not present	0	0	0	0	0	0	0	0	0	0	0	bfr	ERR3581778
08-04807	enterica	Paratyphi B var. Java	28	not present	0	0	0	0	0	0	0	0	0	0	0	bfr	ERR3581810
08-04833	enterica	Paratyphi B var. Java	28	not present	0	0	0	0	0	0	0	0	0	0	0	bfr	ERR2201459
08-04877	enterica	Mbandaka	413	not present	0	0	0	0	0	0	0	0	0	0	0	bfr	ERR3581877
08-04915	enterica	Enteritidis	11	not present	0	0	0	0	0	0	0	0	0	0	0	bfr
08-04916	enterica	Enteritidis	11	not present	0	0	0	0	0	0	0	0	0	0	0	bfr
08-04970	enterica	Enteritidis	11	not present	0	0	0	0	0	0	0	0	0	0	0	bfr
09-00045	enterica	Dublin	10	present	1	1	1	1	1	0	1	1	1	1	1	bfr	ERR3581876
09-00090	enterica	Enteritidis	11	not present	0	0	0	0	0	0	0	0	0	0	0	bfr
09-00100	enterica	Enteritidis	11	not present	0	0	0	0	0	0	0	0	0	0	0	bfr
09-00493	enterica	Enteritidis	11	not present	0	0	0	0	0	0	0	0	0	0	0	bfr
09-00677	enterica	Enteritidis	11	not present	0	0	0	0	0	0	0	0	0	0	0	bfr
09-00812	enterica	Enteritidis	11	not present	0	0	0	0	0	0	0	0	0	0	0	bfr
09-00982	enterica	Enteritidis	11	not present	0	0	0	0	0	0	0	0	0	0	0	bfr
09-00991	enterica	Typhimurium	19	not present	0	0	0	0	0	0	0	0	0	0	0	bfr	ERR3580889
09-00999	enterica	Paratyphi B var. Java	28	not present	0	0	0	0	0	0	0	0	0	0	0	bfr	ERR3580918
09-01328	enterica	Dublin	10	present	1	1	1	1	1	0	1	1	1	1	1	bfr	ERR3580768
09-01540	enterica	Paratyphi B var. Java	28	not present	0	0	0	0	0	0	0	0	0	0	0	bfr	ERR2201509
09-01604	enterica	Enteritidis	11	not present	0	0	0	0	0	0	0	0	0	0	0	bfr
09-01801	enterica	Paratyphi B var. Java	28	not present	0	0	0	0	0	0	0	0	0	0	0	bfr	ERR3580841
09-01888	enterica	Enteritidis	11	not present	0	0	0	0	0	0	0	0	0	0	0	bfr
09-01965	enterica	Typhimurium	34	not present	0	0	0	0	0	0	0	0	0	0	0	bfr	ERR2202498
09-02001	enterica	Mbandaka	413	not present	0	0	0	0	0	0	0	0	0	0	0	bfr	ERR3581928
09-02151	enterica	Infantis	32	not present	0	0	0	0	0	0	0	0	0	0	0	bfr	ERR3580778
09-02275	enterica	Typhimurium	19	not present	0	0	0	0	0	0	0	0	0	0	0	bfr	ERR2202499
09-02362	enterica	Paratyphi B var. Java	28	not present	0	0	0	0	0	0	0	0	0	0	0	bfr	ERR2201460
09-02476	enterica	Enteritidis	11	not present	0	0	0	0	0	0	0	0	0	0	0	bfr
09-02508	enterica	Paratyphi B var. Java	28	not present	0	0	0	0	0	0	0	0	0	0	0	bfr	ERR3580844
09-02582	enterica	Paratyphi B var. Java	28	not present	0	0	0	0	0	0	0	0	0	0	0	bfr	ERR3580890
09-02812	enterica	Enteritidis	11	not present	0	0	0	0	0	0	0	0	0	0	0	bfr
09-02930	enterica	Senftenberg	14	not present	0	0	0	0	0	0	0	0	0	0	0	bfr	ERR3263606
09-02986	enterica	Paratyphi B var. Java	28	not present	0	0	0	0	0	0	0	0	0	0	0	bfr	ERR2201463
09-03005	enterica	Senftenberg	14	not present	0	0	0	0	0	0	0	0	0	0	0	bfr	ERR3263607
09-03015	enterica	Enteritidis	11	not present	0	0	0	0	0	0	0	0	0	0	0	bfr
09-03100	enterica	Infantis	32	not present	0	0	0	0	0	0	0	0	0	0	0	bfr	ERR2984273
09-03197	enterica	Enteritidis	11	not present	0	0	0	0	0	0	0	0	0	0	0	bfr
09-03308	enterica	Paratyphi B var. Java	28	not present	0	0	0	0	0	0	0	0	0	0	0	bfr
09-03610-S2	enterica	Paratyphi B var. Java	28	not present	0	0	0	0	0	0	0	0	0	0	0	bfr	ERR3581946
09-03686	enterica	Paratyphi B var. Java	28	not present	0	0	0	0	0	0	0	0	0	0	0	bfr	ERR3580987
09-03992	enterica	Paratyphi B var. Java	28	not present	0	0	0	0	0	0	0	0	0	0	0	bfr	ERR3581064
09-04217	enterica	Paratyphi B var. Java	28	not present	0	0	0	0	0	0	0	0	0	0	0	bfr	ERR3580874
09-04307	enterica	Paratyphi B var. Java	28	not present	0	0	0	0	0	0	0	0	0	0	0	bfr	ERR3580882
09-04421	enterica	Dublin	10	present	1	1	1	1	1	0	1	1	1	1	1	bfr	ERR3580900
09-04602	enterica	Infantis	32	not present	0	0	0	0	0	0	0	0	0	0	0	bfr	ERR3580941
09-04797	enterica	Infantis	2283	not present	0	0	0	0	0	0	0	0	0	0	0	bfr	ERR2200346
09-SA03308	enterica	Paratyphi B var. Java	28	not present	0	0	0	0	0	0	0	0	0	0	0	bfr	ERR3581411
10-00104	enterica	Dublin	10	present	1	1	1	1	1	0	1	1	1	1	1	bfr	ERR3581130
10-00185	enterica	Mbandaka	413	not present	0	0	0	0	0	0	0	0	0	0	0	bfr	ERR3581345
10-00301	enterica	Typhimurium	19	not present	0	0	0	0	0	0	0	0	0	0	0	bfr	ERR3581224
10-00329	enterica	Typhimurium	19	not present	0	0	0	0	0	0	0	0	0	0	0	bfr	ERR2202500
10-00645	enterica	Typhimurium	19	not present	0	0	0	0	0	0	0	0	0	0	0	bfr	ERR3581538
10-00681	enterica	Typhimurium	19	not present	0	0	0	0	0	0	0	0	0	0	0	bfr	ERR3581619
10-00933	enterica	Paratyphi B var. Java	28	not present	0	0	0	0	0	0	0	0	0	0	0	bfr	ERR3581663
10-00943	enterica	I 4,[5],12:i:-	34	not present	0	0	0	0	0	0	0	0	0	0	0	bfr	ERR2202527
10-01228	enterica	Mbandaka	413	not present	0	0	0	0	0	0	0	0	0	0	0	bfr	ERR3581406
10-01503-S2	enterica	I 4,[5],12:i:-	19	not present	0	0	0	0	0	0	0	0	0	0	0	bfr	ERR3580800
10-01774	enterica	Derby	40	not present	0	0	0	0	0	0	0	0	0	0	0	bfr	ERR2199610
10-01783	enterica	Paratyphi B var. Java	28	not present	0	0	0	0	0	0	0	0	0	0	0	bfr	ERR2201511
10-01864	enterica	Paratyphi B var. Java	28	not present	0	0	0	0	0	0	0	0	0	0	0	bfr	ERR2201466
10-01864-S2	enterica	Paratyphi B var. Java	28	not present	0	0	0	0	0	0	0	0	0	0	0	bfr
10-01864-S3	enterica	Paratyphi B var. Java	28	not present	0	0	0	0	0	0	0	0	0	0	0	bfr	ERR3580837
10-01940	enterica	Dublin	10	present	1	1	1	1	1	0	1	1	1	1	1	bfr	ERR3581728
10-02191	enterica	Derby	40	not present	0	0	0	0	0	0	0	0	0	0	0	bfr	ERR2199611
10-02365	enterica	I 4,[5],12:i:-	34	not present	0	0	0	0	0	0	0	0	0	0	0	bfr	ERR2202501
10-02367-S2	enterica	Paratyphi B var. Java	28	not present	0	0	0	0	0	0	0	0	0	0	0	bfr
10-02367-S3	enterica	Paratyphi B var. Java	28	not present	0	0	0	0	0	0	0	0	0	0	0	bfr	ERR3580901
10-02387	enterica	Derby	40	not present	0	0	0	0	0	0	0	0	0	0	0	bfr	ERR2199612
10-02631	enterica	Mbandaka	413	not present	0	0	0	0	0	0	0	0	0	0	0	bfr	ERR3581696
10-02676	enterica	Enteritidis	11	not present	1	0	0	0	0	0	0	0	0	0	0	bfr	ERR2200229
10-02894	enterica	Mbandaka	413	not present	0	0	0	0	0	0	0	0	0	0	0	bfr	ERR3581815
10-02904	enterica	Mbandaka	413	not present	0	0	0	0	0	0	0	0	0	0	0	bfr	ERR3581753
10-03145	enterica	Paratyphi B var. Java	28	not present	0	0	0	0	0	0	0	0	0	0	0	bfr	ERR2201468
10-03231	enterica	I 4,[5],12:i:-	34	not present	0	0	0	0	0	0	0	0	0	0	0	bfr	ERR2202502
10-03238	enterica	Mbandaka	413	not present	0	0	0	0	0	0	0	0	0	0	0	bfr	ERR3581669
10-03344	enterica	Paratyphi B var. Java	28	not present	0	0	0	0	0	0	0	0	0	0	0	bfr	ERR3581694
10-03358	enterica	Dublin	10	present	1	0	1	1	1	0	1	1	1	1	1	bfr	ERR3581726
10-03454	enterica	Infantis	32	not present	0	0	0	0	0	0	0	0	0	0	0	bfr	ERR3581733
10-03460-S2	enterica	Paratyphi B var. Java	28	not present	0	0	0	0	0	0	0	0	0	0	0	bfr	ERR3580769
10-03595	enterica	I 4,[5],12:i:-	34	not present	0	0	0	0	0	0	0	0	0	0	0	bfr	ERR2202503
10-03605	enterica	I 4,[5],12:i:-	34	not present	0	0	0	0	0	0	0	0	0	0	0	bfr	ERR2202550
10-03918	enterica	Paratyphi B var. Java	28	not present	0	0	0	0	0	0	0	0	0	0	0	bfr	ERR3581824
10-03951	enterica	Enteritidis	11	not present	1	0	0	0	0	0	0	0	0	0	0	bfr	ERR2200230
10-04052	enterica	I 4,[5],12:i:-	34	not present	0	0	0	0	0	0	0	0	0	0	0	bfr	ERR2202551
10-04072	enterica	Paratyphi B var. Java	28	not present	0	0	0	0	0	0	0	0	0	0	0	bfr	ERR2201470
10-04254	enterica	Derby	40	not present	0	0	0	0	0	0	0	0	0	0	0	bfr	ERR2199613
10-04314	enterica	I 4,[5],12:i:-	34	not present	0	0	0	0	0	0	0	0	0	0	0	bfr	ERR2202529
10-04442	enterica	Derby	40	not present	0	0	0	0	0	0	0	0	0	0	0	bfr	ERR2199614
10-04691	enterica	I 4,[5],12:i:-	34	not present	0	0	0	0	0	0	0	0	0	0	0	bfr	ERR2202530
10-04697	enterica	Mbandaka	413	not present	0	0	0	0	0	0	0	0	0	0	0	bfr	ERR3581874
10-04808	enterica	Paratyphi B var. Java	28	not present	0	0	0	0	0	0	0	0	0	0	0	bfr	ERR2201512
10-04914	enterica	I 4,[5],12:i:-	34	not present	0	0	0	0	0	0	0	0	0	0	0	bfr	ERR2202531
10-04942	enterica	Derby	40	not present	0	0	0	0	0	0	0	0	0	0	0	bfr	ERR2199615
10-04967	enterica	Enteritidis	11	not present	1	0	0	0	0	0	0	0	0	0	0	bfr	ERR2200231
10-05000	enterica	Mbandaka	413	not present	0	0	0	0	0	0	0	0	0	0	0	bfr	ERR3581664
10-05043	enterica	Paratyphi B var. Java	28	not present	0	0	0	0	0	0	0	0	0	0	0	bfr	ERR2201471
10-05065	enterica	Senftenberg	210	not present	0	0	0	0	0	0	0	0	0	0	0	bfr	ERR3263609
10-05160	enterica	Mbandaka	413	not present	0	0	0	0	0	0	0	0	0	0	0	bfr	ERR3581761
11-00207-PacBio-0	enterica	I 4,[5],12:i:-	34	not present	0	0	0	0	0	0	0	0	0	0	0	bfr
11-00224	enterica	Dublin	10	present	1	1	1	1	1	0	1	1	1	1	1	bfr	ERR3581926
11-00264	enterica	Derby	682	not present	0	0	0	0	0	0	0	0	0	0	0	bfr	ERR2199616
11-00313	enterica	Enteritidis	11	not present	1	0	0	0	0	0	0	0	0	0	0	bfr	ERR2200232
11-00347	enterica	Derby	682	not present	0	0	0	0	0	0	0	0	0	0	0	bfr	ERR2199617
11-00444	enterica	Mbandaka	413	not present	0	0	0	0	0	0	0	0	0	0	0	bfr	ERR3580772
11-00676	enterica	Paratyphi B var. Java	28	not present	0	0	0	0	0	0	0	0	0	0	0	bfr	ERR2201514
11-01109	enterica	Mbandaka	413	not present	0	0	0	0	0	0	0	0	0	0	0	bfr	ERR3581950
11-01173	enterica	Heidelberg	15	present	1	1	1	1	1	1	1	1	1	1	1	bfr	ERR2202569
11-01176	enterica	Paratyphi B var. Java	28	not present	0	0	0	0	0	0	0	0	0	0	0	bfr	ERR2201472
11-01372	enterica	Dublin	10	present	1	1	1	1	1	0	1	1	1	1	1	bfr	ERR3580820
11-01524	enterica	Paratyphi B var. Java	28	not present	0	0	0	0	0	0	0	0	0	0	0	bfr
11-01525-S2	enterica	Paratyphi B var. Java	28	not present	0	0	0	0	0	0	0	0	0	0	0	bfr
11-01575	enterica	Mbandaka	413	not present	0	0	0	0	0	0	0	0	0	0	0	bfr	ERR3580871
11-01873	enterica	Mbandaka	413	not present	0	0	0	0	0	0	0	0	0	0	0	bfr	ERR3580933
11-01934	enterica	Mbandaka	413	not present	0	0	0	0	0	0	0	0	0	0	0	bfr	ERR3580910
11-02154	enterica	Derby	40	not present	0	0	0	0	0	0	0	0	0	0	0	bfr	ERR2199618
11-02165	enterica	Paratyphi B var. Java	28	not present	0	0	0	0	0	0	0	0	0	0	0	bfr	ERR2201473
11-02165-0-MinIon	enterica	Paratyphi B var. Java	28	not present	0	0	0	0	0	0	0	0	0	0	0	bfr
11-02182	enterica	Paratyphi B var. Java	28	not present	0	0	0	0	0	0	0	0	0	0	0	bfr	ERR3580834
11-02194	enterica	Paratyphi B var. Java	28	not present	0	0	0	0	0	0	0	0	0	0	0	bfr	ERR3580849
11-02308	enterica	Typhimurium	34	not present	0	0	0	0	0	0	0	0	0	0	0	bfr	ERR3397759
11-02309-0	enterica	Typhimurium	34	not present	0	0	0	0	0	0	0	0	0	0	0	bfr	ERR3581795
11-02367	enterica	I 4,[5],12:i:-	34	not present	0	0	0	0	0	0	0	0	0	0	0	bfr	ERR2202532
11-02436	enterica	Indiana	17	not present	0	0	0	0	0	0	0	0	0	0	0	bfr	ERR3580860
11-02556	enterica	Typhimurium	19	not present	0	0	0	0	0	0	0	0	0	0	0	bfr	ERR3580892
11-02735	enterica	Typhimurium	19	not present	0	0	0	0	0	0	0	0	0	0	0	bfr	ERR3580922
11-02900	enterica	Infantis	2283	not present	0	0	0	0	0	0	0	0	0	0	0	bfr	ERR3580924
11-02957-S2	enterica	Agona	13	not present	0	0	0	0	0	0	0	0	0	0	0	bfr	ERR3580897
11-03082-0	enterica	Indiana	17	not present	0	0	0	0	0	0	0	0	0	0	0	bfr	ERR3581924
11-03162-S2	enterica	Enteritidis	11	not present	0	0	0	0	0	0	0	0	0	0	0	bfr	ERR3580813
11-03446	enterica	Infantis	32	not present	0	0	0	0	0	0	0	0	0	0	0	bfr	ERR3580909
11-03476	enterica	Derby	40	not present	0	0	0	0	0	0	0	0	0	0	0	bfr	ERR2199619
11-03610	enterica	I 4,[5],12:i:-	34	not present	0	0	0	0	0	0	0	0	0	0	0	bfr	ERR2202533
11-03635	enterica	Newport	4449	not present	0	0	0	0	0	0	0	0	0	0	0	bfr	ERR2202573
11-03654	enterica	Paratyphi B var. Java	28	not present	0	0	0	0	0	0	0	0	0	0	0	bfr	ERR2201474
11-03655	enterica	Paratyphi B var. Java	28	not present	0	0	0	0	0	0	0	0	0	0	0	bfr	ERR2201475
11-03655-0-MinIon	enterica	Paratyphi B var. Java	28	not present	0	0	0	0	0	0	0	0	0	0	0	bfr
11-03656	enterica	Paratyphi B var. Java	28	not present	0	0	0	0	0	0	0	0	0	0	0	bfr	ERR2201476
11-03660	enterica	Derby	40	not present	0	0	0	0	0	0	0	0	0	0	0	bfr	ERR2199620
11-03671	enterica	I 4,[5],12:i:-	34	not present	0	0	0	0	0	0	0	0	0	0	0	bfr	ERR3015097
11-03770	enterica	Paratyphi B var. Java	28	not present	0	0	0	0	0	0	0	0	0	0	0	bfr	ERR2201515
11-03811	enterica	Mbandaka	413	not present	0	0	0	0	0	0	0	0	0	0	0	bfr	ERR3580963
11-03894-S2	enterica	Derby	39	not present	0	0	0	0	0	0	0	0	0	0	0	bfr	ERR3580865
11-03895	enterica	Derby	39	not present	0	0	0	0	0	0	0	0	0	0	0	bfr	ERR2199622
11-03897	enterica	Mbandaka	413	not present	0	0	0	0	0	0	0	0	0	0	0	bfr	ERR3581095
11-04026	enterica	Typhimurium	36	not present	0	0	0	0	0	0	0	0	0	0	0	bfr	ERR2202504
11-04054	enterica	Paratyphi B var. Java	28	not present	0	0	0	0	0	0	0	0	0	0	0	bfr	ERR2201477
11-04056	enterica	Paratyphi B var. Java	28	not present	0	0	0	0	0	0	0	0	0	0	0	bfr	ERR2201478
11-04102	enterica	Infantis	32	not present	0	0	0	0	0	0	0	0	0	0	0	bfr	ERR3580853
11-04108	enterica	Derby	39	not present	0	0	0	0	0	0	0	0	0	0	0	bfr	ERR2199623
11-04117	enterica	Dublin	10	present	1	1	1	1	1	0	1	1	1	1	1	bfr	ERR3580873
11-04209	enterica	Mbandaka	413	not present	0	0	0	0	0	0	0	0	0	0	0	bfr	ERR3580888
11-04526-0	enterica	Typhimurium	19	not present	0	0	0	0	0	0	0	0	0	0	0	bfr	ERR3581458
11-04559	enterica	Paratyphi B var. Java	28	not present	0	0	0	0	0	0	0	0	0	0	0	bfr	ERR2201479
12-00210	enterica	Paratyphi B var. Java	28	not present	0	0	0	0	0	0	0	0	0	0	0	bfr	ERR2201516
12-00210-0-MinIon	enterica	Paratyphi B var. Java	28	not present	0	0	0	0	0	0	0	0	0	0	0	bfr
12-00300	enterica	Paratyphi B var. Java	28	not present	0	0	0	0	0	0	0	0	0	0	0	bfr	ERR2201517
12-00332	enterica	Mbandaka	413	not present	0	0	0	0	0	0	0	0	0	0	0	bfr	ERR3581291
12-00531	enterica	I 4,[5],12:i:-	34	not present	0	0	0	0	0	0	0	0	0	0	0	bfr	ERR2202552
12-00555	enterica	Paratyphi B var. Java	28	not present	0	0	0	0	0	0	0	0	0	0	0	bfr	ERR2201480
12-00614	enterica	Paratyphi B var. Java	28	not present	0	0	0	0	0	0	0	0	0	0	0	bfr	ERR2201518
12-00618	enterica	Paratyphi B var. Java	28	not present	0	0	0	0	0	0	0	0	0	0	0	bfr	ERR2201519
12-00619	enterica	Paratyphi B var. Java	28	not present	0	0	0	0	0	0	0	0	0	0	0	bfr	ERR2201520
12-00663	enterica	Paratyphi B var. Java	28	not present	0	0	0	0	0	0	0	0	0	0	0	bfr
12-00680	enterica	Mbandaka	413	not present	0	0	0	0	0	0	0	0	0	0	0	bfr	ERR3581592
12-00743	enterica	Paratyphi B var. Java	28	not present	0	0	0	0	0	0	0	0	0	0	0	bfr	ERR2201522
12-00875	enterica	Mbandaka	413	not present	0	0	0	0	0	0	0	0	0	0	0	bfr	ERR3581686
12-00956	enterica	I 4,[5],12:i:-	34	not present	0	0	0	0	0	0	0	0	0	0	0	bfr	ERR2202553
12-00963	enterica	Infantis	32	not present	0	0	0	0	0	0	0	0	0	0	0	bfr	ERR3581695
12-00988	enterica	Derby	40	not present	0	0	0	0	0	0	0	0	0	0	0	bfr	ERR2199624
12-01002	enterica	I 4,[5],12:i:-	34	not present	0	0	0	0	0	0	0	0	0	0	0	bfr	ERR2202534
12-01063	enterica	Paratyphi B var. Java	28	not present	0	0	0	0	0	0	0	0	0	0	0	bfr	ERR2201523
12-01063-S2	enterica	Paratyphi B var. Java	28	not present	0	0	0	0	0	0	0	0	0	0	0	bfr	ERR3580812
12-01194	enterica	Mbandaka	413	not present	0	0	0	0	0	0	0	0	0	0	0	bfr	ERR3581464
12-01208	enterica	Paratyphi B var. Java	28	not present	0	0	0	0	0	0	0	0	0	0	0	bfr	ERR2201481
12-01212	enterica	Paratyphi B var. Java	28	not present	0	0	0	0	0	0	0	0	0	0	0	bfr	ERR2201524
12-01240-0-MinIon	enterica	Typhimurium	19	not present	0	0	0	0	0	0	0	0	0	0	0	bfr
12-01438	enterica	Paratyphi B var. Java	28	not present	0	0	0	0	0	0	0	0	0	0	0	bfr	ERR2201525
12-01497	enterica	Paratyphi B var. Java	28	not present	0	0	0	0	0	0	0	0	0	0	0	bfr	ERR2201526
12-01512-0	enterica	Paratyphi B var. Java	28	not present	0	0	0	0	0	0	0	0	0	0	0	bfr	ERR3581650
12-01549	enterica	Paratyphi B var. Java	28	not present	0	0	0	0	0	0	0	0	0	0	0	bfr	ERR2201527
12-01744	enterica	Typhimurium	34	not present	0	0	0	0	0	0	0	0	0	0	0	bfr	ERR2202547
12-01744-S2	enterica	Typhimurium	34	not present	0	0	0	0	0	0	0	0	0	0	0	bfr	ERR3580829
12-02058	enterica	Typhimurium	34	not present	0	0	0	0	0	0	0	0	0	0	0	bfr	ERR2202505
12-02150	enterica	Derby	40	not present	0	0	0	0	0	0	0	0	0	0	0	bfr	ERR2199625
12-02284	enterica	I 4,[5],12:i:-	34	not present	0	0	0	0	0	0	0	0	0	0	0	bfr	ERR3015098
12-02344	enterica	Paratyphi B var. Java	28	present	1	1	1	1	1	0	1	1	1	1	1	bfr	ERR3581599
12-02453	enterica	Dublin	10	present	1	1	1	1	1	0	1	1	1	1	1	bfr	ERR3581658
12-02454	enterica	Typhimurium	34	not present	0	0	0	0	0	0	0	0	0	0	0	bfr	ERR2202506
12-02539	enterica	Paratyphi B var. Java	28	not present	0	0	0	0	0	0	0	0	0	0	0	bfr	ERR2201529
12-02541	enterica	Paratyphi B var. Java	28	not present	0	0	0	0	0	0	0	0	0	0	0	bfr	ERR2201482
12-02544	enterica	Paratyphi B var. Java	28	not present	0	0	0	0	0	0	0	0	0	0	0	bfr	ERR2201530
12-02546	enterica	Paratyphi B var. Java	28	not present	0	0	0	0	0	0	0	0	0	0	0	bfr	ERR2201531
12-02546-MHK	enterica	Paratyphi B var. Java	28	not present	0	0	0	0	0	0	0	0	0	0	0	bfr
12-02551	enterica	Paratyphi B var. Java	28	present	1	1	1	1	1	0	1	1	1	1	1	bfr	ERR3581682
12-02552	enterica	Paratyphi B var. Java	28	not present	0	0	0	0	0	0	0	0	0	0	0	bfr	ERR2201534
12-02591	enterica	I 4,[5],12:i:-	34	not present	0	0	0	0	0	0	0	0	0	0	0	bfr	ERR2202535
12-02702	enterica	Dublin	10	present	1	1	1	1	1	0	1	1	1	1	1	bfr	ERR3581680
12-02737	enterica	Derby	40	not present	0	0	0	0	0	0	0	0	0	0	0	bfr	ERR2199627
12-02811	enterica	Paratyphi B var. Java	28	not present	0	0	0	0	0	0	0	0	0	0	0	bfr	ERR2201535
12-02811-S2	enterica	Paratyphi B var. Java	28	not present	0	0	0	0	0	0	0	0	0	0	0	bfr	ERR3580759
12-02857	enterica	Paratyphi B var. Java	28	not present	0	0	0	0	0	0	0	0	0	0	0	bfr	ERR2201483
12-03103	enterica	Mbandaka	413	not present	0	0	0	0	0	0	0	0	0	0	0	bfr	ERR3581484
12-03182	enterica	Typhimurium	34	not present	0	0	0	0	0	0	0	0	0	0	0	bfr	ERR2202507
12-03294	enterica	Paratyphi B var. Java	28	not present	0	0	0	0	0	0	0	0	0	0	0	bfr	ERR2201536
12-03479	enterica	Derby	40	not present	0	0	0	0	0	0	0	0	0	0	0	bfr	ERR2199628
12-03724-K3	enterica	Paratyphi B var. Java	28	not present	0	0	0	0	0	0	0	0	0	0	0	bfr
12-03771	enterica	Enteritidis	11	not present	0	0	0	0	0	0	0	0	0	0	0	bfr	ERR2200234
12-SA03868	enterica	Senftenberg	14	not present	0	0	0	0	0	0	0	0	0	0	0	bfr	ERR3263610
12-SA03889	enterica	Enteritidis	11	not present	1	0	0	0	0	0	0	0	0	0	0	bfr	ERR2200235
12-SA03895	enterica	Derby	40	not present	0	0	0	0	0	0	0	0	0	0	0	bfr	ERR2199629
12-SA03903	enterica	Paratyphi B var. Java	28	not present	0	0	0	0	0	0	0	0	0	0	0	bfr	ERR2201538
12-SA04036	enterica	Infantis	32	not present	0	0	0	0	0	0	0	0	0	0	0	bfr
12-SA04036-S2	enterica	Infantis	32	not present	0	0	0	0	0	0	0	0	0	0	0	bfr
12-SA04036-S3	enterica	Infantis	32	not present	0	0	0	0	0	0	0	0	0	0	0	bfr	ERR3581075
12-SA04122	enterica	Paratyphi B var. Java	28	not present	0	0	0	0	0	0	0	0	0	0	0	bfr	ERR2201539
12-SA04157	enterica	Typhimurium	34	not present	0	0	0	0	0	0	0	0	0	0	0	bfr	ERR3581597
12-SA04158	enterica	Typhimurium	34	not present	0	0	0	0	0	0	0	0	0	0	0	bfr	ERR3015100
12-SA04164	enterica	Mbandaka	413	not present	0	0	0	0	0	0	0	0	0	0	0	bfr	ERR3581600
12-SA04301	enterica	Paratyphi B var. Java	28	not present	0	0	0	0	0	0	0	0	0	0	0	bfr	ERR3581535
13-SA00064	enterica	Typhimurium	19	not present	0	0	0	0	0	0	0	0	0	0	0	bfr
13-SA00342	enterica	Typhimurium	19	not present	0	0	0	0	0	0	0	0	0	0	0	bfr	ERR2202508
13-SA00379	enterica	Derby	39	not present	0	0	0	0	0	0	0	0	0	0	0	bfr	ERR2199630
13-SA00389-0	enterica	Indiana	17	not present	0	0	0	0	0	0	0	0	0	0	0	bfr	ERR3580783
13-SA00395	enterica	Paratyphi B var. Java	28	not present	0	0	0	0	0	0	0	0	0	0	0	bfr	ERR2201540
13-SA00486	enterica	Mbandaka	413	not present	0	0	0	0	0	0	0	0	0	0	0	bfr	ERR3581319
13-SA00488	enterica	Mbandaka	413	not present	0	0	0	0	0	0	0	0	0	0	0	bfr	ERR3581334
13-SA00490	enterica	Mbandaka	413	not present	0	0	0	0	0	0	0	0	0	0	0	bfr	ERR3581292
13-SA00491	enterica	Mbandaka	413	not present	0	0	0	0	0	0	0	0	0	0	0	bfr	ERR3581300
13-SA00496	enterica	Mbandaka	413	not present	0	0	0	0	0	0	0	0	0	0	0	bfr	ERR3581346
13-SA00497	enterica	Mbandaka	413	not present	0	0	0	0	0	0	0	0	0	0	0	bfr	ERR3581356
13-SA00533	enterica	Senftenberg	14	not present	0	0	0	0	0	0	0	0	0	0	0	bfr	ERR3263611
13-SA00569	enterica	Typhimurium	34	not present	0	0	0	0	0	0	0	0	0	0	0	bfr	ERR3015101
13-SA00570	enterica	Typhimurium	34	not present	0	0	0	0	0	0	0	0	0	0	0	bfr	ERR2199631
13-SA00570-S2	enterica	Derby	40	not present	0	0	0	0	0	0	0	0	0	0	0	bfr	ERR3580930
13-SA00587-0	enterica	Typhimurium	19	not present	0	0	0	0	0	0	0	0	0	0	0	bfr
13-SA00617	enterica	Paratyphi B var. Java	28	not present	0	0	0	0	0	0	0	0	0	0	0	bfr	ERR2201541
13-SA00632	enterica	Agona	13	not present	0	0	0	0	0	0	0	0	0	0	0	bfr	ERR3581276
13-SA00682-0	enterica	Choleraesuis	145	not present	0	0	0	0	0	0	0	0	0	0	0	bfr	ERR3580902
13-SA00799	enterica	I 4,[5],12:i:-	4081	not present	0	0	0	0	0	0	0	0	0	0	0	bfr	ERR2202537
13-SA00840-0	enterica	Enteritidis	11	not present	0	0	0	0	0	0	0	0	0	0	0	bfr	ERR3581851
13-SA00841-0	enterica	Enteritidis	11	not present	0	0	0	0	0	0	0	0	0	0	0	bfr	ERR3581953
13-SA00843-0	enterica	Indiana	17	not present	0	0	0	0	0	0	0	0	0	0	0	bfr	ERR3580927
13-SA00928	enterica	Derby	39	not present	0	0	0	0	0	0	0	0	0	0	0	bfr	ERR2199632
13-SA00968	enterica	Mbandaka	413	not present	0	0	0	0	0	0	0	0	0	0	0	bfr	ERR3581591
13-SA01070-0	enterica	Choleraesuis	145	not present	0	0	0	0	0	0	0	0	0	0	0	bfr	ERR3581885
13-SA01136-0	enterica	I 4,[5],12:i:-	34	not present	0	0	0	0	0	0	0	0	0	0	0	bfr	ERR3581407
13-SA01348-0	enterica	Indiana	17	not present	0	0	0	0	0	0	0	0	0	0	0	bfr	ERR3581805
13-SA01447	enterica	Infantis	32	not present	0	0	0	0	0	0	0	0	0	0	0	bfr	ERR3581355
13-SA01480	enterica	Derby	39	not present	0	0	0	0	0	0	0	0	0	0	0	bfr	ERR2199633
13-SA01617	enterica	Paratyphi B var. Java	28	not present	0	0	0	0	0	0	0	0	0	0	0	bfr
13-SA01685-S2	enterica	I 4,[5],12:i:-	34	not present	0	0	0	0	0	0	0	0	0	0	0	bfr
13-SA01686-S2	enterica	I 4,[5],12:i:-	34	not present	0	0	0	0	0	0	0	0	0	0	0	bfr	ERR3581104
13-SA01687	enterica	I 4,[5],12:i:-	34	not present	0	0	0	0	0	0	0	0	0	0	0	bfr
13-SA01688	enterica	I 4,[5],12:i:-	34	not present	0	0	0	0	0	0	0	0	0	0	0	bfr
13-SA01718	enterica	Paratyphi B var. Java	28	not present	0	0	0	0	0	0	0	0	0	0	0	bfr	ERR2201542
13-SA01718-RVHalle	enterica	Paratyphi B var. Java	28	not present	0	0	0	0	0	0	0	0	0	0	0	bfr
13-SA01718-RVHalle2	enterica	Paratyphi B var. Java	28	not present	0	0	0	0	0	0	0	0	0	0	0	bfr
13-SA01797	enterica	Mbandaka	413	not present	0	0	0	0	0	0	0	0	0	0	0	bfr	ERR3581648
13-SA01851	enterica	Mbandaka	413	not present	0	0	0	0	0	0	0	0	0	0	0	bfr	ERR3581574
13-SA01965-0	enterica	Indiana	17	not present	0	0	0	0	0	0	0	0	0	0	0	bfr	ERR3581395
13-SA01988-0	enterica	Agona	13	not present	0	0	0	0	0	0	0	0	0	0	0	bfr
13-SA02009	enterica	Dublin	10	present	1	1	1	1	1	0	1	1	1	1	1	bfr	ERR3581153
13-SA02055-0	enterica	Indiana	17	not present	0	0	0	0	0	0	0	0	0	0	0	bfr	ERR3581254
13-SA02074	enterica	Indiana	17	not present	0	0	0	0	0	0	0	0	0	0	0	bfr	ERR3581284
13-SA02194	enterica	Paratyphi B var. Java	28	not present	0	0	0	0	0	0	0	0	0	0	0	bfr	ERR2201484
13-SA02194-S2	enterica	Paratyphi B var. Java	28	not present	0	0	0	0	0	0	0	0	0	0	0	bfr
13-SA02194-S3	enterica	Paratyphi B var. Java	28	not present	0	0	0	0	0	0	0	0	0	0	0	bfr
13-SA02194-S4	enterica	Paratyphi B var. Java	28	not present	0	0	0	0	0	0	0	0	0	0	0	bfr
13-SA02194-S5	enterica	Paratyphi B var. Java	28	not present	0	0	0	0	0	0	0	0	0	0	0	bfr	ERR3581024
13-SA02211	enterica	I 4,[5],12:i:-	34	not present	0	0	0	0	0	0	0	0	0	0	0	bfr	ERR2202557
13-SA02220-0	enterica	Indiana	17	not present	0	0	0	0	0	0	0	0	0	0	0	bfr	ERR3581785
13-SA02283	enterica	Paratyphi B var. Java	28	not present	0	0	0	0	0	0	0	0	0	0	0	bfr	ERR2201486
13-SA02300-S2	enterica	Paratyphi B var. Java	28	not present	0	0	0	0	0	0	0	0	0	0	0	bfr	ERR3580898
13-SA02368	enterica	Agona	13	not present	0	0	0	0	0	0	0	0	0	0	0	bfr	ERR3581470
13-SA02434	enterica	Paratyphi B var. Java	28	not present	0	0	0	0	0	0	0	0	0	0	0	bfr	ERR2201488
13-SA02434-S2	enterica	Paratyphi B var. Java	28	not present	0	0	0	0	0	0	0	0	0	0	0	bfr
13-SA02438-0	enterica	Indiana	17	not present	0	0	0	0	0	0	0	0	0	0	0	bfr	ERR3581791
13-SA02553	enterica	Derby	40	not present	0	0	0	0	0	0	0	0	0	0	0	bfr	ERR2199634
13-SA02576	enterica	Paratyphi B var. Java	28	not present	0	0	0	0	0	0	0	0	0	0	0	bfr
13-SA02576-0-MinIon	enterica	Paratyphi B var. Java	28	not present	0	0	0	0	0	0	0	0	0	0	0	bfr
13-SA02656	enterica	Paratyphi B var. Java	28	not present	0	0	0	0	0	0	0	0	0	0	0	bfr	ERR2201490
13-SA02670	enterica	Typhimurium	19	not present	0	0	0	0	0	0	0	0	0	0	0	bfr
13-SA02715	enterica	Dublin	10	present	1	1	1	1	1	0	1	1	1	1	1	bfr	ERR3581572
13-SA02717	enterica	I 4,[5],12:i:-	34	present	1	1	1	1	1	0	1	1	1	1	1	bfr	ERR3015102
13-SA02733	enterica	Derby	40	not present	0	0	0	0	0	0	0	0	0	0	0	bfr	ERR2199635
13-SA02781	enterica	Typhimurium	19	not present	0	0	0	0	0	0	0	0	0	0	0	bfr	ERR2202509
13-SA02788-S2	enterica	Paratyphi B var. Java	28	not present	0	0	0	0	0	0	0	0	0	0	0	bfr	ERR3581225
13-SA02803	enterica	Paratyphi B var. Java	28	not present	0	0	0	0	0	0	0	0	0	0	0	bfr	ERR2201544
13-SA02838	enterica	I 4,[5],12:i:-	34	not present	0	0	0	0	0	0	0	0	0	0	0	bfr
13-SA02944	enterica	Typhimurium	19	not present	0	0	0	0	0	0	0	0	0	0	0	bfr
13-SA03062	enterica	Mbandaka	413	not present	0	0	0	0	0	0	0	0	0	0	0	bfr	ERR3581389
13-SA03167	enterica	Mbandaka	413	not present	0	0	0	0	0	0	0	0	0	0	0	bfr	ERR3581473
13-SA03259-0	enterica	Choleraesuis	145	not present	0	0	0	0	0	0	0	0	0	0	0	bfr	ERR3581930
14-E-1	enterica	Paratyphi B var. Java	28	not present	0	0	0	0	0	0	0	0	0	0	0	bfr
14-SA00026	enterica	Typhimurium	213	not present	0	0	0	0	0	0	0	0	0	0	0	bfr
14-SA00033-S2	enterica	Typhimurium	19	not present	0	0	0	0	0	0	0	0	0	0	0	bfr	ERR3580985
14-SA00160	enterica	I 4,[5],12:i:-	34	not present	0	0	0	0	0	0	0	0	0	0	0	bfr
14-SA00166	enterica	Typhimurium	19	not present	0	0	0	0	0	0	0	0	0	0	0	bfr
14-SA00169	enterica	I 4,[5],12:i:-	34	not present	0	0	0	0	0	0	0	0	0	0	0	bfr	ERR2202538
14-SA00216	enterica	Dublin	10	present	1	1	1	1	1	0	1	1	1	1	1	bfr	ERR3581046
14-SA00219	enterica	Typhimurium	19	not present	0	0	0	0	0	0	0	0	0	0	0	bfr
14-SA00226	enterica	I 4,[5],12:i:-	34	not present	0	0	0	0	0	0	0	0	0	0	0	bfr
14-SA00333-S2	enterica	Paratyphi B var. Java	28	not present	0	0	0	0	0	0	0	0	0	0	0	bfr	ERR3580986
14-SA00373	enterica	Derby	40	not present	0	0	0	0	0	0	0	0	0	0	0	bfr	ERR2199636
14-SA00410	enterica	Typhimurium	19	not present	0	0	0	0	0	0	0	0	0	0	0	bfr
14-SA00428	enterica	I 4,[5],12:i:-	34	not present	0	0	0	0	0	0	0	0	0	0	0	bfr
14-SA00456-0	enterica	Typhimurium	19	not present	0	0	0	0	0	0	0	0	0	0	0	bfr
14-SA00461-0	enterica	Indiana	17	not present	0	0	0	0	0	0	0	0	0	0	0	bfr	ERR3580761
14-SA00476-0	enterica	Choleraesuis	145	not present	0	0	0	0	0	0	0	0	0	0	0	bfr	ERR3581649
14-SA00480-S3	enterica	I 4,[5],12:i:-	34	not present	0	0	0	0	0	0	0	0	0	0	0	bfr	ERR3580923
14-SA00489-0	enterica	Choleraesuis	145	not present	0	0	0	0	0	0	0	0	0	0	0	bfr	ERR3580781
14-SA00490-0	enterica	Choleraesuis	145	not present	0	0	0	0	0	0	0	0	0	0	0	bfr	ERR3581947
14-SA00505	enterica	I 4,[5],12:i:-	34	not present	0	0	0	0	0	0	0	0	0	0	0	bfr
14-SA00512	enterica	Infantis	2283	not present	0	0	0	0	0	0	0	0	0	0	0	bfr
14-SA00512-2	enterica	Typhimurium	19	not present	0	0	0	0	0	0	0	0	0	0	0	bfr
14-SA00618	enterica	Typhimurium	19	not present	0	0	0	0	0	0	0	0	0	0	0	bfr
14-SA00711	enterica	I 4,[5],12:i:-	34	not present	0	0	0	0	0	0	0	0	0	0	0	bfr
14-SA00714	enterica	I 4,[5],12:i:-	34	not present	0	0	0	0	0	0	0	0	0	0	0	bfr
14-SA00775	enterica	Paratyphi B var. Java	28	not present	0	0	0	0	0	0	0	0	0	0	0	bfr	ERR2201493
14-SA00777	enterica	Paratyphi B var. Java	28	not present	0	0	0	0	0	0	0	0	0	0	0	bfr	ERR2201494
14-SA00855	enterica	Typhimurium	19	not present	0	0	0	0	0	0	0	0	0	0	0	bfr
14-SA00874	enterica	I 4,[5],12:i:-	34	not present	0	0	0	0	0	0	0	0	0	0	0	bfr
14-SA00890-0	enterica	Typhimurium	128	not present	0	0	0	0	0	0	0	0	0	0	0	bfr
14-SA00900	enterica	I 4,[5],12:i:-	34	not present	0	0	0	0	0	0	0	0	0	0	0	bfr
14-SA00924	enterica	I 4,[5],12:i:-	34	not present	0	0	0	0	0	0	0	0	0	0	0	bfr
14-SA00939	enterica	Typhimurium	19	not present	0	0	0	0	0	0	0	0	0	0	0	bfr
14-SA00945	enterica	Typhimurium	19	not present	0	0	0	0	0	0	0	0	0	0	0	bfr
14-SA01027-0	enterica	Indiana	17	not present	0	0	0	0	0	0	0	0	0	0	0	bfr	ERR3581603
14-SA01028-0	enterica	Indiana	17	not present	0	0	0	0	0	0	0	0	0	0	0	bfr	ERR3581750
14-SA01066	enterica	I 4,[5],12:i:-	34	not present	0	0	0	0	0	0	0	0	0	0	0	bfr
14-SA01066	enterica	Typhimurium	34	not present	0	0	0	0	0	0	0	0	0	0	0	bfr
14-SA01226	enterica	Typhimurium	19	not present	0	0	0	0	0	0	0	0	0	0	0	bfr
14-SA01232-S2	enterica	Typhimurium	19	not present	0	0	0	0	0	0	0	0	0	0	0	bfr	ERR3580956
14-SA01262	enterica	Typhimurium	19	not present	0	0	0	0	0	0	0	0	0	0	0	bfr
14-SA01270-0	enterica	Indiana	17	not present	0	0	0	0	0	0	0	0	0	0	0	bfr	ERR3581891
14-SA01431-0	enterica	Indiana	17	not present	0	0	0	0	0	0	0	0	0	0	0	bfr	ERR3581908
14-SA01505	enterica	Typhimurium	19	not present	0	0	0	0	0	0	0	0	0	0	0	bfr
14-SA01626	enterica	Typhimurium	19	not present	0	0	0	0	0	0	0	0	0	0	0	bfr
14-SA01702	enterica	I 4,[5],12:i:-	34	not present	0	0	0	0	0	0	0	0	0	0	0	bfr
14-SA01831	enterica	I 4,[5],12:i:-	34	not present	0	0	0	0	0	0	0	0	0	0	0	bfr
14-SA01832	enterica	I 4,[5],12:i:-	34	not present	0	0	0	0	0	0	0	0	0	0	0	bfr
14-SA01835	enterica	Typhimurium	19	not present	0	0	0	0	0	0	0	0	0	0	0	bfr
14-SA01847	enterica	Typhimurium	19	not present	0	0	0	0	0	0	0	0	0	0	0	bfr
14-SA01860-S2	enterica	I 4,[5],12:i:-	34	not present	0	0	0	0	0	0	0	0	0	0	0	bfr
14-SA01892	enterica	Typhimurium	34	not present	0	0	0	0	0	0	0	0	0	0	0	bfr
14-SA02001	enterica	Dublin	10	present	1	1	1	1	1	0	1	1	1	1	1	bfr	ERR3581086
14-SA02076	enterica	Typhimurium	19	present	1	1	1	1	1	1	1	1	1	1	1	bfr
14-SA02077	enterica	Typhimurium	19	present	1	1	1	0	1	1	1	1	1	1	1	bfr
14-SA02122	enterica	Typhimurium	19	not present	0	0	0	0	0	0	0	0	0	0	0	bfr
14-SA02130-0	enterica	Infantis	32	not present	0	0	0	0	0	0	0	0	0	0	0	bfr	ERR3581801
14-SA02130-0-sheared-MinIon	enterica	Infantis	32	not present	0	0	0	0	0	0	0	0	0	0	0	bfr
14-SA02160	enterica	Typhimurium	34	not present	0	0	0	0	0	0	0	0	0	0	0	bfr
14-SA02220	enterica	Mbandaka	413	not present	0	0	0	0	0	0	0	0	0	0	0	bfr	ERR3581243
14-SA02276	enterica	Infantis	32	not present	0	0	0	0	0	0	0	0	0	0	0	bfr	ERR3581420
14-SA02316	enterica	I 4,[5],12:i:-	34	not present	0	0	0	0	0	0	0	0	0	0	0	bfr
14-SA02325-0	enterica	I 4,[5],12:i:-	34	not present	0	0	0	0	0	0	0	0	0	0	0	bfr
14-SA02325-0-K1	enterica	I 4,[5],12:i:-	34	not present	0	0	0	0	0	0	0	0	0	0	0	bfr
14-SA02349	enterica	I 4,[5],12:i:-	34	not present	0	0	0	0	0	0	0	0	0	0	0	bfr	ERR2202540
14-SA02355	enterica	I 4,[5],12:i:-	34	not present	0	0	0	0	0	0	0	0	0	0	0	bfr
14-SA02428	enterica	I 4,[5],12:i:-	34	not present	0	0	0	0	0	0	0	0	0	0	0	bfr
14-SA02447	enterica	Dublin	10	present	1	1	1	1	1	0	1	1	1	1	1	bfr	ERR3581462
14-SA02469-0	enterica	Enteritidis	11	not present	0	0	0	0	0	0	0	0	0	0	0	bfr	ERR3581956
14-SA02475	enterica	I 4,[5],12:i:-	34	not present	0	0	0	0	0	0	0	0	0	0	0	bfr
14-SA02536	enterica	Paratyphi B var. Java	28	not present	0	0	0	0	0	0	0	0	0	0	0	bfr	ERR2201497
14-SA02542	enterica	I 4,[5],12:i:-	34	not present	0	0	0	0	0	0	0	0	0	0	0	bfr
14-SA02606	enterica	Infantis	32	not present	0	0	0	0	0	0	0	0	0	0	0	bfr	ERR3581471
14-SA02611	enterica	I 4,[5],12:i:-	34	not present	0	0	0	0	0	0	0	0	0	0	0	bfr
14-SA02689	enterica	I 4,[5],12:i:-	34	not present	0	0	0	0	0	0	0	0	0	0	0	bfr
14-SA02741	enterica	Paratyphi B var. Java	28	not present	0	0	0	0	0	0	0	0	0	0	0	bfr	ERR2201498
14-SA02743	enterica	Typhimurium	19	not present	0	0	0	0	0	0	0	0	0	0	0	bfr
14-SA02805	enterica	Mbandaka	413	not present	0	0	0	0	0	0	0	0	0	0	0	bfr	ERR3581601
14-SA02860-S2	enterica	Paratyphi B var. Java	28	not present	0	0	0	0	0	0	0	0	0	0	0	bfr	ERR3580917
14-SA02873	enterica	Infantis	32	not present	0	0	0	0	0	0	0	0	0	0	0	bfr	ERR3581705
14-SA02915	enterica	Enteritidis	11	not present	1	0	0	0	0	0	0	0	0	0	0	bfr	ERR2200236
14-SA02924	enterica	Typhimurium	19	not present	0	0	0	0	0	0	0	0	0	0	0	bfr
14-SA03115	enterica	I 4,[5],12:i:-	34	not present	0	0	0	0	0	0	0	0	0	0	0	bfr
14-SA03115-1	enterica	I 4,[5],12:i:-	34	not present	0	0	0	0	0	0	0	0	0	0	0	bfr	ERR3581049
14-SA03184	enterica	Mbandaka	413	not present	0	0	0	0	0	0	0	0	0	0	0	bfr	ERR3581495
14-SA03263	enterica	Infantis	32	not present	0	0	0	0	0	0	0	0	0	0	0	bfr	ERR3581493
15-SA00020	enterica	Enteritidis	11	not present	1	0	0	0	0	0	0	0	0	0	0	bfr	ERR2200237
15-SA00024-0	enterica	Choleraesuis	145	not present	0	0	0	0	0	0	0	0	0	0	0	bfr	ERR3580947
15-SA00043	enterica	Mbandaka	413	not present	0	0	0	0	0	0	0	0	0	0	0	bfr	ERR3581007
15-SA00056-0	enterica	Choleraesuis	145	not present	0	0	0	0	0	0	0	0	0	0	0	bfr	ERR3581497
15-SA00069-0	enterica	Choleraesuis	145	not present	0	0	0	0	0	0	0	0	0	0	0	bfr	ERR3581938
15-SA00088-0-S2	enterica	Choleraesuis	145	not present	0	0	0	0	0	0	0	0	0	0	0	bfr	ERR3580879
15-SA00146-S2	enterica	Paratyphi B var. Java	28	not present	0	0	0	0	0	0	0	0	0	0	0	bfr	ERR3581069
15-SA00149-0	enterica	Typhimurium	128	not present	0	0	0	0	0	0	0	0	0	0	0	bfr
15-SA00205	enterica	Derby	40	not present	0	0	0	0	0	0	0	0	0	0	0	bfr	ERR2199637
15-SA00208	enterica	I 4,[5],12:i:-	34	not present	0	0	0	0	0	0	0	0	0	0	0	bfr
15-SA00211	enterica	Typhimurium	19	not present	0	0	0	0	0	0	0	0	0	0	0	bfr
15-SA00221	enterica	Typhimurium	19	not present	0	0	0	0	0	0	0	0	0	0	0	bfr
15-SA00314-2	enterica	Mbandaka	413	not present	0	0	0	0	0	0	0	0	0	0	0	bfr	ERR3580932
15-SA00358	enterica	Typhimurium	34	not present	0	0	0	0	0	0	0	0	0	0	0	bfr	ERR2202510
15-SA00404-0	enterica	Enteritidis	11	not present	0	0	0	0	0	0	0	0	0	0	0	bfr	ERR3580907
15-SA00421	enterica	Typhimurium	19	not present	0	0	0	0	0	0	0	0	0	0	0	bfr
15-SA00422-1	enterica	Enteritidis	11	not present	0	0	0	0	0	0	0	0	0	0	0	bfr	ERR3580765
15-SA00436-0	enterica	Indiana	17	not present	0	0	0	0	0	0	0	0	0	0	0	bfr	ERR3581413
15-SA00452	enterica	Dublin	10	present	1	1	1	1	1	0	1	1	1	1	1	bfr	ERR3581193
15-SA00485	enterica	Mbandaka	1602	not present	0	0	0	0	0	0	0	0	0	0	0	bfr
15-SA00495	enterica	Mbandaka	413	not present	0	0	0	0	0	0	0	0	0	0	0	bfr
15-SA00498	enterica	Mbandaka	413	not present	0	0	0	0	0	0	0	0	0	0	0	bfr
15-SA00499	enterica	Mbandaka	413	not present	0	0	0	0	0	0	0	0	0	0	0	bfr
15-SA00500	enterica	Mbandaka	413	not present	0	0	0	0	0	0	0	0	0	0	0	bfr
15-SA00502	enterica	Mbandaka	413	not present	0	0	0	0	0	0	0	0	0	0	0	bfr
15-SA00503	enterica	Mbandaka	413	not present	0	0	0	0	0	0	0	0	0	0	0	bfr
15-SA00505	enterica	Mbandaka	413	not present	0	0	0	0	0	0	0	0	0	0	0	bfr
15-SA00507	enterica	Mbandaka	413	not present	0	0	0	0	0	0	0	0	0	0	0	bfr
15-SA00515	enterica	Mbandaka	413	not present	0	0	0	0	0	0	0	0	0	0	0	bfr
15-SA00517	enterica	Mbandaka	413	not present	0	0	0	0	0	0	0	0	0	0	0	bfr
15-SA00521	enterica	Mbandaka	413	not present	0	0	0	0	0	0	0	0	0	0	0	bfr
15-SA00523	enterica	Mbandaka	413	not present	0	0	0	0	0	0	0	0	0	0	0	bfr
15-SA00525	enterica	Mbandaka	413	not present	0	0	0	0	0	0	0	0	0	0	0	bfr
15-SA00528	enterica	Mbandaka	413	not present	0	0	0	0	0	0	0	0	0	0	0	bfr
15-SA00529	enterica	Mbandaka	413	not present	0	0	0	0	0	0	0	0	0	0	0	bfr
15-SA00530	enterica	Mbandaka	413	not present	0	0	0	0	0	0	0	0	0	0	0	bfr
15-SA00532	enterica	Mbandaka	1602	not present	0	0	0	0	0	0	0	0	0	0	0	bfr
15-SA00535	enterica	Mbandaka	413	not present	0	0	0	0	0	0	0	0	0	0	0	bfr
15-SA00536	enterica	Mbandaka	413	not present	0	0	0	0	0	0	0	0	0	0	0	bfr
15-SA00537	enterica	Mbandaka	413	not present	0	0	0	0	0	0	0	0	0	0	0	bfr
15-SA00538	enterica	Mbandaka	413	not present	0	0	0	0	0	0	0	0	0	0	0	bfr
15-SA00540	enterica	Mbandaka	413	not present	0	0	0	0	0	0	0	0	0	0	0	bfr
15-SA00541	enterica	Mbandaka	413	not present	0	0	0	0	0	0	0	0	0	0	0	bfr
15-SA00542	enterica	Mbandaka	413	not present	0	0	0	0	0	0	0	0	0	0	0	bfr
15-SA00543	enterica	Mbandaka	413	not present	0	0	0	0	0	0	0	0	0	0	0	bfr
15-SA00544	enterica	Mbandaka	413	not present	0	0	0	0	0	0	0	0	0	0	0	bfr
15-SA00545	enterica	Mbandaka	413	not present	0	0	0	0	0	0	0	0	0	0	0	bfr
15-SA00546	enterica	Mbandaka	413	not present	0	0	0	0	0	0	0	0	0	0	0	bfr
15-SA00546-S2	enterica	Mbandaka	413	not present	0	0	0	0	0	0	0	0	0	0	0	bfr
15-SA00547	enterica	Mbandaka	413	not present	0	0	0	0	0	0	0	0	0	0	0	bfr
15-SA00548	enterica	Mbandaka	413	not present	0	0	0	0	0	0	0	0	0	0	0	bfr
15-SA00549	enterica	Mbandaka	413	not present	0	0	0	0	0	0	0	0	0	0	0	bfr
15-SA00549-0-sheared-MinIon	enterica	Mbandaka	413	not present	0	0	0	0	0	0	0	0	0	0	0	bfr
15-SA00550	enterica	Mbandaka	413	not present	0	0	0	0	0	0	0	0	0	0	0	bfr
15-SA00551	enterica	Mbandaka	413	not present	0	0	0	0	0	0	0	0	0	0	0	bfr
15-SA00552	enterica	Mbandaka	1602	not present	0	0	0	0	0	0	0	0	0	0	0	bfr
15-SA00553	enterica	Mbandaka	3760	not present	0	0	0	0	0	0	0	0	0	0	0	bfr
15-SA00554-S2	enterica	Mbandaka	1602	not present	0	0	0	0	0	0	0	0	0	0	0	bfr
15-SA00558-2	enterica	Agona	13	not present	0	0	0	0	0	0	0	0	0	0	0	bfr	ERR3581829
15-SA00580	enterica	Typhimurium	19	not present	0	0	0	0	0	0	0	0	0	0	0	bfr
15-SA00586	enterica	Typhimurium	19	not present	0	0	0	0	0	0	0	0	0	0	0	bfr	ERR2202511
15-SA00591	enterica	Infantis	32	not present	0	0	0	0	0	0	0	0	0	0	0	bfr	ERR3581344
15-SA00637	enterica	Typhimurium	19	not present	0	0	0	0	0	0	0	0	0	0	0	bfr	ERR2202512
15-SA00650	enterica	Indiana	17	not present	0	0	0	0	0	0	0	0	0	0	0	bfr	ERR3581283
15-SA00703	enterica	Dublin	10	present	1	1	1	1	1	0	1	1	1	1	1	bfr	ERR3581249
15-SA00704	enterica	I 4,[5],12:i:-	34	not present	0	0	0	0	0	0	0	0	0	0	0	bfr
15-SA00755	enterica	Typhimurium	19	not present	0	0	0	0	0	0	0	0	0	0	0	bfr
15-SA00791	enterica	I 4,[5],12:i:-	34	not present	0	0	0	0	0	0	0	0	0	0	0	bfr
15-SA00821-6	enterica	I 4,[5],12:i:-	34	not present	0	0	0	0	0	0	0	0	0	0	0	bfr
15-SA00827	enterica	Derby	40	not present	0	0	0	0	0	0	0	0	0	0	0	bfr	ERR2199638
15-SA00858	enterica	Enteritidis	11	not present	0	0	0	0	0	0	0	0	0	0	0	bfr	ERR2200240
15-SA00867	enterica	Mbandaka	413	not present	0	0	0	0	0	0	0	0	0	0	0	bfr	ERR3581494
15-SA00898	enterica	Mbandaka	413	not present	0	0	0	0	0	0	0	0	0	0	0	bfr
15-SA00927	enterica	I 4,[5],12:i:-	34	not present	0	0	0	0	0	0	0	0	0	0	0	bfr
15-SA00928	enterica	Typhimurium	19	not present	0	0	0	0	0	0	0	0	0	0	0	bfr	ERR3581455
15-SA01021-1	enterica	Agona	13	not present	0	0	0	0	0	0	0	0	0	0	0	bfr	ERR3581866
15-SA01028	enterica	Infantis	32	not present	0	0	0	0	0	0	0	0	0	0	0	bfr	ERR2586091
15-SA01028-PacBio-75bp	enterica	Infantis	32	not present	0	0	0	0	0	0	0	0	0	0	0	bfr
15-SA01028-PacBio-NextFlex	enterica	Infantis	32	not present	0	0	0	0	0	0	0	0	0	0	0	bfr
15-SA01028-PacBio-sQ	enterica	Infantis	32	not present	0	0	0	0	0	0	0	0	0	0	0	bfr
15-SA01028-RVHalle	enterica	Infantis	32	not present	0	0	0	0	0	0	0	0	0	0	0	bfr
15-SA01028-RVHalle2	enterica	Infantis	32	not present	0	0	0	0	0	0	0	0	0	0	0	bfr
15-SA01028-S2	enterica	Infantis	32	not present	0	0	0	0	0	0	0	0	0	0	0	bfr
15-SA01093-0	enterica	Typhimurium	19	not present	0	0	0	0	0	0	0	0	0	0	0	bfr
15-SA01136-0	enterica	Indiana	17	not present	0	0	0	0	0	0	0	0	0	0	0	bfr	ERR3581394
15-SA01165-S2	enterica	I 4,[5],12:i:-	34	not present	0	0	0	0	0	0	0	0	0	0	0	bfr
15-SA01188	enterica	Typhimurium	34	not present	0	0	0	0	0	0	0	0	0	0	0	bfr	ERR2202513
15-SA01212	enterica	I 4,[5],12:i:-	34	not present	0	0	0	0	0	0	0	0	0	0	0	bfr
15-SA01231	enterica	I 4,[5],12:i:-	34	not present	0	0	0	0	0	0	0	0	0	0	0	bfr
15-SA01251	enterica	I 4,[5],12:i:-	34	not present	0	0	0	0	0	0	0	0	0	0	0	bfr	ERR2202541
15-SA01254	enterica	Enteritidis	11	not present	0	0	0	0	0	0	0	0	0	0	0	bfr	ERR2200238
15-SA01278	enterica	I 4,[5],12:i:-	34	not present	0	0	0	0	0	0	0	0	0	0	0	bfr
15-SA01316	enterica	I 4,[5],12:i:-	34	not present	0	0	0	0	0	0	0	0	0	0	0	bfr
15-SA01329	enterica	Indiana	17	not present	0	0	0	0	0	0	0	0	0	0	0	bfr	ERR3581236
15-SA01357-S2	enterica	I 4,[5],12:i:-	34	not present	0	0	0	0	0	0	0	0	0	0	0	bfr
15-SA01381-0	enterica	I 4,[5],12:i:-	34	not present	0	0	0	0	0	0	0	0	0	0	0	bfr	ERR3580803
15-SA01383	enterica	Typhimurium	34	not present	0	0	0	0	0	0	0	0	0	0	0	bfr	ERR2202514
15-SA01405	enterica	I 4,[5],12:i:-	34	not present	0	0	0	0	0	0	0	0	0	0	0	bfr
15-SA01414	enterica	I 4,[5],12:i:-	34	not present	0	0	0	0	0	0	0	0	0	0	0	bfr
15-SA01420-0	enterica	Enteritidis	183	not present	0	0	0	0	0	0	0	0	0	0	0	bfr
15-SA01434-S2	enterica	Paratyphi B var. Java	3663	present	1	1	1	1	1	0	1	1	1	1	1	bfr	ERR3581001
15-SA01434-S4	enterica	Paratyphi B var. Java	3663	present	1	1	1	1	1	0	1	1	1	1	1	bfr
15-SA01463	enterica	I 4,[5],12:i:-	34	not present	0	0	0	0	0	0	0	0	0	0	0	bfr
15-SA01466	enterica	I 4,[5],12:i:-	34	not present	0	0	0	0	0	0	0	0	0	0	0	bfr
15-SA01478	enterica	Typhimurium	19	not present	0	0	0	0	0	0	0	0	0	0	0	bfr	ERR3581419
15-SA01499	enterica	I 4,[5],12:i:-	34	not present	0	0	0	0	0	0	0	0	0	0	0	bfr
15-SA01503-0	enterica	Indiana	17	not present	0	0	0	0	0	0	0	0	0	0	0	bfr	ERR3580825
15-SA01520	enterica	Mbandaka	413	not present	0	0	0	0	0	0	0	0	0	0	0	bfr	ERR3581282
15-SA01523	enterica	Paratyphi B var. Java	3663	not present	0	0	0	0	0	0	0	0	0	0	0	bfr	ERR2201502
15-SA01528	enterica	I 4,[5],12:i:-	34	not present	0	0	0	0	0	0	0	0	0	0	0	bfr	ERR2202563
15-SA01530	enterica	Mbandaka	413	not present	0	0	0	0	0	0	0	0	0	0	0	bfr	ERR3581309
15-SA01532	enterica	Typhimurium	34	not present	0	0	0	0	0	0	0	0	0	0	0	bfr
15-SA01576	enterica	Typhimurium	19	not present	0	0	0	0	0	0	0	0	0	0	0	bfr
15-SA01604	enterica	Typhimurium	34	not present	0	0	0	0	0	0	0	0	0	0	0	bfr
15-SA01616	enterica	Dublin	10	present	1	1	1	1	1	0	1	1	1	1	1	bfr	ERR3581378
15-SA01626	enterica	Mbandaka	413	not present	0	0	0	0	0	0	0	0	0	0	0	bfr	ERR3581399
15-SA01674	enterica	Typhimurium	19	not present	0	0	0	0	0	0	0	0	0	0	0	bfr	ERR3581505
15-SA01759	enterica	I 4,[5],12:i:-	34	not present	0	0	0	0	0	0	0	0	0	0	0	bfr
15-SA01780	enterica	I 4,[5],12:i:-	34	not present	0	0	0	0	0	0	0	0	0	0	0	bfr
15-SA01781	enterica	I 4,[5],12:i:-	34	not present	0	0	0	0	0	0	0	0	0	0	0	bfr
15-SA01782	enterica	Typhimurium	19	not present	0	0	0	0	0	0	0	0	0	0	0	bfr
15-SA01796	enterica	Typhimurium	19	not present	0	0	0	0	0	0	0	0	0	0	0	bfr
15-SA01804	enterica	I 4,[5],12:i:-	34	not present	0	0	0	0	0	0	0	0	0	0	0	bfr	ERR3581444
15-SA01807-1	enterica	I 4,[5],12:i:-	34	not present	0	0	0	0	0	0	0	0	0	0	0	bfr
15-SA01842	enterica	I 4,[5],12:i:-	19	not present	0	0	0	0	0	0	0	0	0	0	0	bfr
15-SA01851	enterica	Typhimurium	19	not present	0	0	0	0	0	0	0	0	0	0	0	bfr	ERR2202515
15-SA01854	enterica	I 4,[5],12:i:-	34	not present	0	0	0	0	0	0	0	0	0	0	0	bfr
15-SA01855	enterica	Typhimurium	34	not present	0	0	0	0	0	0	0	0	0	0	0	bfr
15-SA01856	enterica	Infantis	32	not present	0	0	0	0	0	0	0	0	0	0	0	bfr	ERR2200354
15-SA01859	enterica	Typhimurium	34	not present	0	0	0	0	0	0	0	0	0	0	0	bfr
15-SA01861	enterica	Typhimurium	19	not present	0	0	0	0	0	0	0	0	0	0	0	bfr
15-SA01864-0	enterica	I 4,[5],12:i:-	34	not present	0	0	0	0	0	0	0	0	0	0	0	bfr	ERR3581100
15-SA01894	enterica	I 4,[5],12:i:-	34	present	1	1	1	1	1	0	1	1	0	1	1	bfr
15-SA01903	enterica	Typhimurium	34	not present	0	0	0	0	0	0	0	0	0	0	0	bfr
15-SA01916	enterica	Typhimurium	19	not present	0	0	0	0	0	0	0	0	0	0	0	bfr	ERR2202516
15-SA01939-0	enterica	I 4,[5],12:i:-	34	not present	0	0	0	0	0	0	0	0	0	0	0	bfr
15-SA01950	enterica	Paratyphi B var. Java	28	not present	0	0	0	0	0	0	0	0	0	0	0	bfr	ERR2201503
15-SA01997-S2	enterica	Newport	166	present	1	1	1	1	1	0	1	1	1	1	1	bfr	ERR3581155
15-SA02003	enterica	I 4,[5],12:i:-	34	not present	0	0	0	0	0	0	0	0	0	0	0	bfr
15-SA02016	enterica	Typhimurium	19	not present	0	0	0	0	0	0	0	0	0	0	0	bfr
15-SA02047	enterica	I 4,[5],12:i:-	34	not present	0	0	0	0	0	0	0	0	0	0	0	bfr
15-SA02069	enterica	I 4,[5],12:i:-	34	not present	0	0	0	0	0	0	0	0	0	0	0	bfr
15-SA02083	enterica	Typhimurium	19	not present	0	0	0	0	0	0	0	0	0	0	0	bfr
15-SA02131-0	enterica	Heidelberg	15	not present	0	0	0	0	0	0	0	0	0	0	0	bfr
15-SA02173	enterica	I 4,[5],12:i:-	34	not present	0	0	0	0	0	0	0	0	0	0	0	bfr
15-SA02186	enterica	Mbandaka	413	not present	0	0	0	0	0	0	0	0	0	0	0	bfr	ERR3581388
15-SA02249	enterica	Typhimurium	19	not present	0	0	0	0	0	0	0	0	0	0	0	bfr	ERR3581368
15-SA02338	enterica	Paratyphi B var. Java	3663	not present	0	0	0	0	0	0	0	0	0	0	0	bfr	ERR2201504
15-SA02398	enterica	I 4,[5],12:i:-	34	not present	0	0	0	0	0	0	0	0	0	0	0	bfr
15-SA02400	enterica	Mbandaka	413	not present	0	0	0	0	0	0	0	0	0	0	0	bfr	ERR3581299
15-SA02407	enterica	Typhimurium	19	not present	0	0	0	0	0	0	0	0	0	0	0	bfr
15-SA02418	enterica	Typhimurium	19	not present	0	0	0	0	0	0	0	0	0	0	0	bfr
15-SA02448	enterica	Typhimurium	19	not present	0	0	0	0	0	0	0	0	0	0	0	bfr
15-SA02450	enterica	Typhimurium	19	not present	0	0	0	0	0	0	0	0	0	0	0	bfr
15-SA02451	enterica	Typhimurium	19	not present	0	0	0	0	0	0	0	0	0	0	0	bfr
15-SA02458	enterica	Typhimurium	36	not present	0	0	0	0	0	0	0	0	0	0	0	bfr
15-SA02511	enterica	I 4,[5],12:i:-	34	not present	0	0	0	0	0	0	0	0	0	0	0	bfr
15-SA02525	enterica	Typhimurium	19	not present	0	0	0	0	0	0	0	0	0	0	0	bfr
15-SA02526	enterica	Infantis	32	not present	0	0	0	0	0	0	0	0	0	0	0	bfr	ERR2200355
15-SA02578	enterica	Typhimurium	19	not present	0	0	0	0	0	0	0	0	0	0	0	bfr
15-SA02607	enterica	Mbandaka	413	not present	0	0	0	0	0	0	0	0	0	0	0	bfr	ERR3581472
15-SA02653	enterica	Paratyphi B var. Java	3663	not present	0	0	0	0	0	0	0	0	0	0	0	bfr	ERR2201505
15-SA02673	enterica	Typhimurium	34	not present	0	0	0	0	0	0	0	0	0	0	0	bfr	ERR2202517
15-SA02674	enterica	Typhimurium	34	not present	0	0	0	0	0	0	0	0	0	0	0	bfr	ERR2202518
15-SA02710	enterica	Typhimurium	34	not present	0	0	0	0	0	0	0	0	0	0	0	bfr	ERR2202519
15-SA02751	enterica	Derby	40	not present	0	0	0	0	0	0	0	0	0	0	0	bfr	ERR2199640
15-SA02777	enterica	I 4,[5],12:i:-	34	not present	0	0	0	0	0	0	0	0	0	0	0	bfr
15-SA02792	enterica	Derby	39	not present	0	0	0	0	0	0	0	0	0	0	0	bfr	ERR2199641
15-SA02810-0	enterica	I 4,[5],12:i:-	34	not present	0	0	0	0	0	0	0	0	0	0	0	bfr
15-SA02829-S2	enterica	Paratyphi B var. Java	3663	not present	0	0	0	0	0	0	0	0	0	0	0	bfr	ERR3581219
15-SA02849	enterica	I 4,[5],12:i:-	19	not present	0	0	0	0	0	0	0	0	0	0	0	bfr
15-SA02850	enterica	I 4,[5],12:i:-	19	not present	0	0	0	0	0	0	0	0	0	0	0	bfr
15-SA02866	enterica	Typhimurium	19	not present	0	0	0	0	0	0	0	0	0	0	0	bfr
15-SA02871	enterica	Typhimurium	34	not present	0	0	0	0	0	0	0	0	0	0	0	bfr	ERR2202520
15-SA02885	enterica	Typhimurium	19	not present	0	0	0	0	0	0	0	0	0	0	0	bfr
15-SA02888	enterica	Typhimurium	34	not present	0	0	0	0	0	0	0	0	0	0	0	bfr	ERR2202521
15-SA02927	enterica	Infantis	2283	not present	0	0	0	0	0	0	0	0	0	0	0	bfr	ERR2200356
15-SA02940	enterica	Infantis	32	not present	0	0	0	0	0	0	0	0	0	0	0	bfr	ERR2200357
15-SA02945	enterica	I 4,[5],12:i:-	34	not present	0	0	0	0	0	0	0	0	0	0	0	bfr	ERR2202567
15-SA02983	enterica	I 4,[5],12:i:-	34	not present	0	0	0	0	0	0	0	0	0	0	0	bfr
15-SA02986	enterica	Mbandaka	413	not present	0	0	0	0	0	0	0	0	0	0	0	bfr	ERR3581748
15-SA03014-S2	enterica	Typhimurium	19	not present	0	0	0	0	0	0	0	0	0	0	0	bfr
15-SA03020	enterica	Typhimurium	19	not present	0	0	0	0	0	0	0	0	0	0	0	bfr
15-SA03023	enterica	Derby	39	not present	0	0	0	0	0	0	0	0	0	0	0	bfr	ERR2199642
16-02763-RKI	enterica	Enteritidis	11	not present	0	0	0	0	0	0	0	0	0	0	0	bfr
16-03421-RKI	enterica	Enteritidis	11	not present	0	0	0	0	0	0	0	0	0	0	0	bfr
16-03437-RKI	enterica	Enteritidis	11	not present	0	0	0	0	0	0	0	0	0	0	0	bfr
16-03453-RKI	enterica	Enteritidis	11	not present	0	0	0	0	0	0	0	0	0	0	0	bfr
16-03454-RKI	enterica	Enteritidis	11	not present	0	0	0	0	0	0	0	0	0	0	0	bfr
16-SA00116-0	enterica	Enteritidis	11	not present	0	0	0	0	0	0	0	0	0	0	0	bfr	ERR3581260
16-SA00119-0	enterica	Enteritidis	11	not present	0	0	0	0	0	0	0	0	0	0	0	bfr	ERR3581826
16-SA00120-0	enterica	Enteritidis	11	not present	0	0	0	0	0	0	0	0	0	0	0	bfr	ERR3581773
16-SA00121-0	enterica	Enteritidis	11	not present	0	0	0	0	0	0	0	0	0	0	0	bfr	ERR3581870
16-SA00123	enterica	I 4,[5],12:i:-	19	not present	0	0	0	0	0	0	0	0	0	0	0	bfr
16-SA00125	enterica	I 4,[5],12:i:-	19	not present	0	0	0	0	0	0	0	0	0	0	0	bfr
16-SA00126	enterica	I 4,[5],12:i:-	19	not present	0	0	0	0	0	0	0	0	0	0	0	bfr
16-SA00127	enterica	I 4,[5],12:i:-	19	not present	0	0	0	0	0	0	0	0	0	0	0	bfr
16-SA00132	enterica	Dublin	10	present	1	1	1	1	1	0	1	1	1	1	1	bfr	ERR3581013
16-SA00166	enterica	I 4,[5],12:i:-	34	not present	0	0	0	0	0	0	0	0	0	0	0	bfr
16-SA00197	enterica	Enteritidis	11	not present	0	0	0	0	0	0	0	0	0	0	0	bfr	ERR2200241
16-SA00217-2	enterica	Mbandaka	413	not present	0	0	0	0	0	0	0	0	0	0	0	bfr	ERR3581528
16-SA00234-0	enterica	Agona	13	not present	0	0	0	0	0	0	0	0	0	0	0	bfr	ERR3580979
16-SA00257	enterica	Typhimurium	19	not present	0	0	0	0	0	0	0	0	0	0	0	bfr
16-SA00267	enterica	Typhimurium	19	not present	0	0	0	0	0	0	0	0	0	0	0	bfr
16-SA00279	enterica	Typhimurium	19	not present	0	0	0	0	0	0	0	0	0	0	0	bfr
16-SA00324	enterica	Mbandaka	413	not present	0	0	0	0	0	0	0	0	0	0	0	bfr	ERR3581077
16-SA00341	enterica	Infantis	32	not present	0	0	0	0	0	0	0	0	0	0	0	bfr	ERR2200359
16-SA00344	enterica	Mbandaka	413	not present	0	0	0	0	0	0	0	0	0	0	0	bfr	ERR3581114
16-SA00352-2	enterica	Mbandaka	413	not present	0	0	0	0	0	0	0	0	0	0	0	bfr	ERR3580823
16-SA00373	enterica	Derby	40	not present	0	0	0	0	0	0	0	0	0	0	0	bfr	ERR2199643
16-SA00391	enterica	Mbandaka	413	not present	0	0	0	0	0	0	0	0	0	0	0	bfr	ERR3581220
16-SA00403	enterica	Infantis	2283	not present	0	0	0	0	0	0	0	0	0	0	0	bfr	ERR2200360
16-SA00427	enterica	Typhimurium	323	not present	0	0	0	0	0	0	0	0	0	0	0	bfr	ERR2202522
16-SA00428	enterica	Infantis	32	not present	0	0	0	0	0	0	0	0	0	0	0	bfr	ERR3581156
16-SA00457	enterica	I 4,[5],12:i:-	34	not present	0	0	0	0	0	0	0	0	0	0	0	bfr
16-SA00461	enterica	Typhimurium	19	not present	0	0	0	0	0	0	0	0	0	0	0	bfr
16-SA00463	enterica	I 4,[5],12:i:-	34	not present	0	0	0	0	0	0	0	0	0	0	0	bfr
16-SA00487	enterica	I 4,[5],12:i:-	34	not present	0	0	0	0	0	0	0	0	0	0	0	bfr
16-SA00492	enterica	Infantis	32	present	1	1	1	1	1	0	1	1	1	1	1	bfr	ERR3581281
16-SA00494	enterica	Typhimurium	19	not present	0	0	0	0	0	0	0	0	0	0	0	bfr
16-SA00511	enterica	I 4,[5],12:i:-	19	not present	0	0	0	0	0	0	0	0	0	0	0	bfr	ERR2202542
16-SA00512	enterica	Typhimurium	19	not present	0	0	0	0	0	0	0	0	0	0	0	bfr
16-SA00523	enterica	Typhimurium	19	not present	0	0	0	0	0	0	0	0	0	0	0	bfr
16-SA00524	enterica	Typhimurium	19	not present	0	0	0	0	0	0	0	0	0	0	0	bfr
16-SA00538	enterica	I 4,[5],12:i:-	34	not present	0	0	0	0	0	0	0	0	0	0	0	bfr
16-SA00541	enterica	I 4,[5],12:i:-	34	not present	0	0	0	0	0	0	0	0	0	0	0	bfr
16-SA00543	enterica	I 4,[5],12:i:-	34	not present	0	0	0	0	0	0	0	0	0	0	0	bfr
16-SA00551	enterica	I 4,[5],12:i:-	34	not present	0	0	0	0	0	0	0	0	0	0	0	bfr	ERR3581235
16-SA00557-0	enterica	Typhimurium	19	not present	0	0	0	0	0	0	0	0	0	0	0	bfr
16-SA00577	enterica	Infantis	32	not present	0	0	0	0	0	0	0	0	0	0	0	bfr	ERR2200361
16-SA00596	enterica	I 4,[5],12:i:-	34	not present	0	0	0	0	0	0	0	0	0	0	0	bfr
16-SA00598	enterica	I 4,[5],12:i:-	34	not present	0	0	0	0	0	0	0	0	0	0	0	bfr
16-SA00618	enterica	Mbandaka	413	not present	0	0	0	0	0	0	0	0	0	0	0	bfr	ERR3581250
16-SA00639	enterica	Enteritidis	11	not present	0	0	0	0	0	0	0	0	0	0	0	bfr	ERR3581308
16-SA00662	enterica	Mbandaka	413	not present	0	0	0	0	0	0	0	0	0	0	0	bfr	ERR3581328
16-SA00668	enterica	I 4,[5],12:i:-	34	not present	0	0	0	0	0	0	0	0	0	0	0	bfr	ERR2202543
16-SA00669	enterica	Typhimurium	4448	not present	0	0	0	0	0	0	0	0	0	0	0	bfr	ERR2202544
16-SA00680	enterica	Infantis	32	not present	0	0	0	0	0	0	0	0	0	0	0	bfr	ERR2200362
16-SA00716-0	enterica	Typhimurium	19	not present	0	0	0	0	0	0	0	0	0	0	0	bfr
16-SA00732	enterica	Typhimurium	19	not present	0	0	0	0	0	0	0	0	0	0	0	bfr	ERR2202523
16-SA00747	enterica	I 4,[5],12:i:-	34	not present	0	0	0	0	0	0	0	0	0	0	0	bfr	ERR2202545
16-SA00749	enterica	Infantis	32	not present	0	0	0	0	0	0	0	0	0	0	0	bfr	ERR2586092
16-SA00749-S2	enterica	Infantis	32	not present	0	0	0	0	0	0	0	0	0	0	0	bfr
16-SA00754	enterica	I 4,[5],12:i:-	34	not present	0	0	0	0	0	0	0	0	0	0	0	bfr	ERR2202546
16-SA00755	enterica	Infantis	32	not present	0	0	0	0	0	0	0	0	0	0	0	bfr	ERR2200363
16-SA00820-0	enterica	Typhimurium	19	not present	0	0	0	0	0	0	0	0	0	0	0	bfr
16-SA00827-0	enterica	Typhimurium	19	not present	0	0	0	0	0	0	0	0	0	0	0	bfr
16-SA00834	enterica	Newport	166	present	1	1	1	0	1	0	1	1	1	1	1	bfr	ERR2202575
16-SA00896	enterica	I 4,[5],12:i:-	34	not present	0	0	0	0	0	0	0	0	0	0	0	bfr
16-SA00911	enterica	Infantis	32	not present	0	0	0	0	0	0	0	0	0	0	0	bfr	ERR2200364
16-SA00912	enterica	Enteritidis	11	not present	0	0	0	0	0	0	0	0	0	0	0	bfr	ERR2200242
16-SA00941	enterica	Typhimurium	34	not present	0	0	0	0	0	0	0	0	0	0	0	bfr
16-SA00955	enterica	Infantis	32	not present	0	0	0	0	0	0	0	0	0	0	0	bfr	ERR2200365
[truncated: 2,002 more rows]

## Sheet: screening_database
reference	accession	gene	locus tag
14-SA00836-0	NZ_CP054423.1	virD2	HTZ89_RS23190
14-SA00836-0	NZ_CP054423.1	virB1	HTZ89_RS23180
14-SA00836-0	NZ_CP054423.1	virB2	HTZ89_RS23175
14-SA00836-0	NZ_CP054423.1	virB4	HTZ89_RS23170
14-SA00836-0	NZ_CP054423.1	virB5	HTZ89_RS23165
14-SA00836-0	NZ_CP054423.1	virB6	HTZ89_RS23155
14-SA00836-0	NZ_CP054423.1	virB8	HTZ89_RS23150
14-SA00836-0	NZ_CP054423.1	virB9	HTZ89_RS23145
14-SA00836-0	NZ_CP054423.1	virB10	HTZ89_RS23140
14-SA00836-0	NZ_CP054423.1	virB11	HTZ89_RS23135
14-SA00836-0	NZ_CP054423.1	virD4	HTZ89_RS23130
