# Supplementary material for: Comparative genomics of Salmonella enterica subsp. diarizonae serovar 61:k:1,5,(7) reveals lineage-specific host adaptation of ST432
Source: Microb Genom. 2021 Aug 2;7(8):000604. doi: 10.1099/mgen.0.000604 (PMC8549363; doi:10.1099/mgen.0.000604)
Supplement: Supplementary material 2 [file mgen-7-0604-s004.xlsx]

## Sheet: results
accession	strain	species	serovar	type	lenght	circular / linear	max score	total score	query cover	e-value	identitiy
CP054423.1	Salmonella enterica subsp. diarizonae serovar 61:k:1,5,(7) strain 14-SA00836-0 plasmid p14-SA00836-0, complete sequence	Salmonella enterica subsp. diarizonae	IIIb 61:k:1,5,7	plasmid	42668	circular	39033	39469	100	0.0	100
CP034075.1	Salmonella enterica subsp. diarizonae strain 16-SA00356 plasmid pSE16-SA00356, complete sequence	Salmonella enterica subsp. diarizonae	IIIb 61:k:1,5,7	plasmid	42663	circular	39000	39435	100	0.0	99.97
CP012922.1	Salmonella enterica subsp. enterica serovar Heidelberg strain SA02DT10168701 plasmid pSA02DT10168701_37, complete sequence	Salmonella enterica subsp. enterica	Heidelberg	plasmid	37697	circular	37615	38073	99	0.0	98.89
CP016518.1	Salmonella enterica subsp. enterica serovar Heidelberg strain CE-R2-11-0435 plasmid pCE-R2-11-0435_37, complete sequence	Salmonella enterica subsp. enterica	Heidelberg	plasmid	37698	circular	37615	38073	99	0.0	98.89
CP016575.1	Salmonella enterica subsp. enterica serovar Heidelberg strain AMR588-04-00435 plasmid pAMR588-04-00435_37, complete sequence	Salmonella enterica subsp. enterica	Heidelberg	plasmid	37697	circular	37615	38073	99	0.0	98.89
JX139735.1	Salmonella enterica subsp. enterica serovar Heidelberg str. SARA30 plasmid pSARA30, complete sequence	Salmonella enterica subsp. enterica	Heidelberg	plasmid	37697	circular	37615	38073	99	0.0	98.89
CP016512.1	Salmonella enterica subsp. enterica serovar Heidelberg strain SH14-028 plasmid pSH14-028_37, complete sequence	Salmonella enterica subsp. enterica	Heidelberg	plasmid	37697	circular	37609	38067	99	0.0	98.89
CP016580.1	Salmonella enterica subsp. enterica serovar Heidelberg strain SH13-006 plasmid pSH13-006_37, complete sequence	Salmonella enterica subsp. enterica	Heidelberg	plasmid	37696	circular	37609	38067	99	0.0	98.89
CP044182.1	Salmonella enterica subsp. enterica serovar Heidelberg strain AR-0404 plasmid pAR-0404-1, complete sequence	Salmonella enterica subsp. enterica	Heidelberg	plasmid	37696	circular	37609	38067	99	0.0	98.89
CP016529.1	Salmonella enterica subsp. enterica serovar Heidelberg strain 09-036813-1A plasmid p09-036813-1A_42, complete sequence	Salmonella enterica subsp. enterica	Heidelberg	plasmid	42652	circular	37604	38062	99	0.0	98.89
CP003417.1	Salmonella enterica subsp. enterica serovar Heidelberg str. B182 plasmid pB182_37, complete sequence	Salmonella enterica subsp. enterica	Heidelberg	plasmid	37581	circular	37584	38041	99	0.0	98.87
CP055774.1	Escherichia coli strain RHB05-C22 plasmid pRHB05-C22_7, complete sequence	Escherichia coli		plasmid	32364	circular	32374	37684	99	0.0	98.67
CP057231.1	Escherichia fergusonii strain RHB32-C16 plasmid pRHB32-C16_3, complete sequence	Escherichia fergusonii		plasmid	32364	circular	32374	37684	99	0.0	98.67
CP057240.1	Escherichia fergusonii strain RHB32-C09 plasmid pRHB32-C09_3, complete sequence	Escherichia fergusonii		plasmid	32364	circular	32374	37684	99	0.0	98.67
CP057489.1	Escherichia coli strain RHB24-C19 plasmid pRHB24-C19_3, complete sequence	Escherichia coli		plasmid	32364	circular	32374	37684	99	0.0	98.67
KT317614.1	Salmonella enterica subsp. enterica serovar Enteritidis strain EC20120005_2 plasmid pSE12-5_2, complete sequence	Salmonella enterica subsp. enterica	Enteritidis	plasmid	34541	linear	32206	37632	99	0.0	98.51
CP054320.1	Escherichia coli strain SCU-390 plasmid pSCU-390-2, complete sequence	Escherichia coli		plasmid	4244	circular	32201	36883	99	0.0	97.85
CP057443.1	Escherichia coli strain RHB26-C22 plasmid pRHB26-C22_3, complete sequence	Escherichia coli		plasmid	36413	circular	32145	37538	99	0.0	98.44
CP009103.1	Salmonella enterica subsp. enterica serovar Typhimurium strain ATCC 13311 plasmid pSTY1, complete sequence	Salmonella enterica subsp. enterica	Typhimurium	plasmid	38457	circular	32106	37477	99	0.0	98.4
HG963477.1	Escherichia coli plasmid pIS15_43, strain ISI5, complete sequence	Escherichia coli		plasmid	42804	circular	32057	37389	99	0.0	98.38
EU370913.1	Escherichia coli plasmid pOLA52, complete sequence	Escherichia coli		plasmid	51602	circular	32023	37328	99	0.0	98.35
CP057370.1	Escherichia coli strain RHB28-C19 plasmid pRHB28-C19_3, complete sequence	Escherichia coli		plasmid	44527	circular	31951	37289	99	0.0	98.29
CP027138.1	Escherichia coli strain AR_0369 plasmid unnamed2	Escherichia coli		plasmid	90735	linear	31918	60705	99	0.0	98.31
CP005391.2	Salmonella enterica subsp. enterica serovar Heidelberg str. CFSAN002069 plasmid pCFSAN002069_02, complete sequence	Salmonella enterica subsp. enterica	Heidelberg	plasmid	37679	circular	31907	37720	99	0.0	98.77
CP042470.1	Escherichia coli strain A50 chromosome	Escherichia coli		chromosome	4964579	circular	31901	39185	99	0.0	98.23
HM114226.1	Synthetic conjugative molecular parasite pX1.0, complete sequence	Synthetic		plasmid	30199	circular	31872	37171	99	0.0	98.18
CP043216.1	Salmonella enterica subsp. enterica serovar Heidelberg strain SL-312 plasmid pET8.2-IncX1, complete sequence	Salmonella enterica subsp. enterica	Heidelberg	plasmid	37697	circular	29287	38074	99	0.0	98.7
CP055715.1	Escherichia coli strain RHB15-C06 plasmid pRHB15-C06_3, complete sequence	Escherichia coli		plasmid	37616	circular	29266	35330	94	0.0	98.28
LS999563.1	Escherichia coli isolate EC-TO143 genome assembly, plasmid: 4	Escherichia coli		plasmid	55148	circular	27148	44759	99	0.0	98.49
CP005994.1	Salmonella enterica subsp. enterica serovar Heidelberg str. CFSAN002064 plasmid, complete sequence	Salmonella enterica subsp. enterica	Heidelberg	plasmid	37692	circular	25350	38020	99	0.0	98.58
CP057938.1	Escherichia coli strain RHB09-C18 plasmid pRHB09-C18_3, complete sequence	Escherichia coli		plasmid	34809	circular	24794	37700	99	0.0	99.02
CP048363.1	Escherichia coli strain 53 plasmid p53_D, complete sequence	Escherichia coli		plasmid	33876	circular	21062	30008	84	0.0	97.11
CP029854.1	Salmonella enterica subsp. enterica serovar Typhi strain 343077_281186 plasmid pK43, complete sequence	Salmonella enterica subsp. enterica	Typhi	plasmid	43427	circular	20410	37711	99	0.0	98.99
CP031361.1	Salmonella enterica subsp. enterica serovar Heidelberg strain 5 plasmid p2, complete sequence	Salmonella enterica subsp. enterica	Heidelberg	plasmid	37697	circular	19957	38074	99	0.0	98.43
KX833212.1	Salmonella enterica subsp. enterica serovar Typhi strain Salmonella Typhi strain Ty004 plasmid pTy004_02 plasmid pTy004_02, complete sequence	Salmonella enterica subsp. enterica	Typhi	plasmid	38266	circular	18281	33537	90	0.0	99.28
CP044153.1	Shigella flexneri strain AR-0425 plasmid pAR-0425-1, complete sequence	Shigella flexneri		plasmid	27094	circular	18255	34490	91	0.0	97.57
CP012734.1	Shigella flexneri 1a strain 0228 plasmid, complete sequence	Shigella flexneri		plasmid	63412	circular	18253	61209	95	0.0	99.23
CP020088.1	Shigella flexneri 1a strain 0670 plasmid unnamed2, complete sequence	Shigella flexneri		plasmid	47674	circular	18253	35794	95	0.0	99.23
MH121702.1	Escherichia coli strain HP2 plasmid pHP2, complete sequence	Escherichia coli		plasmid	47686	circular	18253	35794	94	0.0	99.23
MK965545.1	Escherichia coli strain F609TC plasmid pF609, complete sequence	Escherichia coli		plasmid	49324	circular	18253	35789	95	0.0	99.23
KF362122.2	Escherichia coli strain 63743 plasmid pEQ2, complete sequence	Escherichia coli		plasmid	287616	circular	18246	35787	95	0.0	99.22
KJ201886.1	Shigella flexneri 4c strain 072 plasmid pSF07202, complete sequence	Shigella flexneri		plasmid	47669	circular	18242	35770	95	0.0	99.21
MH507589.1	Escherichia coli strain 2013-01-2422 plasmid pNVI2422, complete sequence	Escherichia coli		plasmid	47304	circular	18242	35783	95	0.0	99.21
CP022061.2	Salmonella enterica strain FDAARGOS_312 plasmid unnamed2, complete sequence	Salmonella enterica subsp. enterica		plasmid	44561	circular	18212	35139	94	0.0	99.16
CP049982.1	Salmonella enterica subsp. enterica serovar Saintpaul strain CVM N52030 plasmid pN52030, complete sequence	Salmonella enterica subsp. enterica	Saintpaul	plasmid	43422	circular	18212	35128	94	0.0	99.16
CP049987.1	Salmonella enterica subsp. enterica serovar Saintpaul strain CVM N16S133 plasmid pN16S133, complete sequence	Salmonella enterica subsp. enterica	Saintpaul	plasmid	4342	circular	18212	35128	94	0.0	99.16
CP025864.1	Escherichia coli strain 504237 plasmid p504237_36, complete sequence	Escherichia coli		plasmid	36127	circular	18207	35702	94	0.0	99.15
CP025879.1	Escherichia coli strain 503458 plasmid p503458_36, complete sequence	Escherichia coli		plasmid	36127	circular	18207	35701	94	0.0	99.15
CP020341.1	Shigella flexneri 4c strain 0702 plasmid unnamed2, complete sequence	Shigella flexneri		plasmid	47688	circular	18198	35626	94	0.0	99.14
CP018662.1	Salmonella enterica subsp. enterica serovar Enteritidis strain 95-0621 plasmid pSE95-0621-1, complete sequence	Salmonella enterica subsp. enterica	Enteritidis	plasmid	5198	circular	18177	35342	94	0.0	99.09
CP023476.1	Salmonella enterica subsp. enterica serovar Enteritidis strain FORC_075 plasmid pFORC75_2, complete sequence	Salmonella enterica subsp. enterica	Enteritidis	plasmid	34661	circular	18177	35556	94	0.0	99.09
CP029841.1	Salmonella enterica subsp. enterica serovar Typhimurium strain 01ST04081 plasmid p01ST04081A, complete sequence	Salmonella enterica subsp. enterica	Typhimurium	plasmid	145369	circular	18177	35342	94	0.0	99.09
CP024664.1	Escherichia coli strain 90-9269 plasmid unnamed3, complete sequence	Escherichia coli		plasmid	5227	circular	18175	42259	94	0.0	99.09
LT985315.1	Escherichia coli strain ECOR 70 genome assembly, plasmid: RCS99_p	Escherichia coli		plasmid	47447	circular	18175	35713	94	0.0	99.09
LR536427.1	Salmonella enterica isolate 20-56 genome assembly, plasmid: 1	Salmonella enterica subsp. enterica		plasmid	73222	linear	18170	35707	94	0.0	99.08
CP023360.1	Escherichia coli strain 1943 plasmid p54, complete sequence	Escherichia coli		plasmid	53914	circular	18161	35822	94	0.0	99.06
CP024467.1	Shigella dysenteriae strain BU53M1 plasmid unnamed1, complete sequence	Shigella dysenteriae		plasmid	54993	circular	18161	35811	94	0.0	99.06
CP022964.1	Salmonella enterica subsp. enterica serovar Pullorum strain QJ-2D-Sal plasmid pQJDsal1, complete sequence	Salmonella enterica subsp. enterica	Pullorum	plasmid	67685	circular	18157	35689	94	0.0	99.06
KT754163.1	Shigella dysenteriae 1 strain A5468 plasmid pA5468, complete sequence	Shigella dysenteriae		plasmid	58871	circular	18153	35807	94	0.0	99.05
MK360096.1	Salmonella enterica strain 13-SA02717 plasmid pSE13-SA02717, complete sequence	Salmonella enterica subsp. enterica		plasmid	50928	circular	18149	35619	94	0.0	99.04
CP026773.1	Shigella flexneri strain 95-3008 plasmid unnamed	Shigella flexneri		plasmid	52051	linear	18148	50288	94	0.0	99.04
CP031110.1	Escherichia coli strain AMSCJX02 plasmid pAMSC5, complete sequence	Escherichia coli		plasmid	50124	circular	18148	34818	94	0.0	99.04
MG649063.1	Escherichia coli strain Ec001 plasmid pX1, complete sequence	Escherichia coli		plasmid	38611	circular	18148	34818	94	0.0	99.04
CP014974.1	Salmonella enterica subsp. enterica serovar Typhimurium str. USDA-ARS-USMARC-1898 plasmid pSTY3-1898, complete sequence	Salmonella enterica subsp. enterica	Typhimurium	plasmid	35954	circular	18144	35501	94	0.0	99.03
CP020836.1	Escherichia coli strain CFSAN051542 plasmid pCFSAN051542, complete sequence	Escherichia coli		plasmid	37362	circular	18142	34705	92	0.0	99.03
CP057806.1	Escherichia coli strain RHB14-C20 plasmid pRHB14-C20_3, complete sequence	Escherichia coli		plasmid	4479	circular	18142	34818	94	0.0	99.03
CP057810.1	Escherichia coli strain RHB14-C16 plasmid pRHB14-C16_3, complete sequence	Escherichia coli		plasmid	44795	circular	18142	34818	94	0.0	99.03
LT985262.1	Escherichia coli strain 719 genome assembly, plasmid: RCS52TR719_p	Escherichia coli		plasmid	3861	circular	18140	34811	94	0.0	99.03
CP024671.1	Escherichia coli strain F5176C6 plasmid unnamed4	Escherichia coli		plasmid	31494	linear	18138	27254	71	0.0	99.02
CP057236.1	Escherichia coli strain RHB32-C15 plasmid pRHB32-C15_3, complete sequence	Escherichia coli		plasmid	33657	circular	18137	34813	94	0.0	99.02
CP039600.1	Salmonella enterica subsp. enterica serovar 1,4,[5],12:i:- strain PNCS014867 plasmid p12-6334.1, complete sequence	Salmonella enterica subsp. enterica	Typhimurium monophasic	plasmid	38266	circular	18133	35587	94	0.0	99.01
DQ115387.2	Salmonella enterica subsp. enterica serovar Dublin serovar Dublin plasmid pOU1114, complete sequence	Salmonella enterica subsp. enterica	Dublin	plasmid	34595	circular	18120	35441	94	0.0	98.99
CP057904.1	Escherichia coli strain RHB10-C19 plasmid pRHB10-C19_4, complete sequence	Escherichia coli		plasmid	32598	circular	18098	35637	94	0.0	98.95
CP025558.1	Salmonella enterica subsp. enterica serovar Enteritidis strain PIR00532 plasmid p2PIR00532, complete sequence	Salmonella enterica subsp. enterica	Enteritidis	plasmid	30098	circular	18089	32306	84	0.0	98.93
CP029061.1	Escherichia coli strain FORC_081 plasmid pFORC_081_4, complete sequence	Escherichia coli		plasmid	32945	circular	18089	35703	94	0.0	98.93
EU219533.1	Salmonella enterica subsp. enterica serovar Enteritidis strain Sal550 plasmid pSE34, complete sequence	Salmonella enterica subsp. enterica	Enteritidis	plasmid	3295	circular	18089	35746	94	0.0	98.93
CP019180.1	Salmonella enterica subsp. enterica serovar Dublin str. HWS51 plasmid pATCC39184, complete sequence	Salmonella enterica subsp. enterica	Dublin	plasmid	7456	circular	18055	35057	94	0.0	98.86
CP030208.1	Salmonella enterica strain SA19992307 plasmid pSA19992307.1, complete sequence	Salmonella enterica subsp. enterica		plasmid	74577	circular	18050	35046	94	0.0	98.85
CP032381.1	Salmonella enterica subsp. enterica serovar Dublin strain USMARC-69807 plasmid pSDU2-USMARC-69807, complete sequence	Salmonella enterica subsp. enterica	Dublin	plasmid	74562	circular	18050	35048	94	0.0	98.85
CP032386.1	Salmonella enterica subsp. enterica serovar Dublin strain CVM N53043 plasmid pN53043_2, complete sequence	Salmonella enterica subsp. enterica	Dublin	plasmid	7539	circular	18050	35046	94	0.0	98.85
CP032389.1	Salmonella enterica subsp. enterica serovar Dublin strain CVM N45955 plasmid pN45955_2, complete sequence	Salmonella enterica subsp. enterica	Dublin	plasmid	36009	circular	18050	35046	94	0.0	98.85
CP032394.1	Salmonella enterica subsp. enterica serovar Dublin strain CVM 22453 plasmid p22453_2, complete sequence	Salmonella enterica subsp. enterica	Dublin	plasmid	55415	circular	18050	35048	94	0.0	98.85
CP032450.1	Salmonella enterica subsp. enterica serovar Dublin strain USMARC-69838 plasmid pSDU1-USMARC-69838, complete sequence	Salmonella enterica subsp. enterica	Dublin	plasmid	114923	circular	18050	35046	94	0.0	98.85
KX815983.1	Salmonella enterica subsp. enterica strain N13-01125 plasmid pN13-01125, complete sequence	Salmonella enterica subsp. enterica		plasmid	172265	circular	18050	35062	94	0.0	98.85
CP032392.1	Salmonella enterica subsp. enterica serovar Dublin strain CVM 34981 plasmid p34981_2, complete sequence	Salmonella enterica subsp. enterica	Dublin	plasmid	74461	circular	18044	35041	94	0.0	98.84
DQ115388.2	Salmonella enterica subsp. enterica serovar Dublin serovar Dublin plasmid pOU1115, complete sequence	Salmonella enterica subsp. enterica	Dublin	plasmid	74589	circular	18044	35035	94	0.0	98.84
AP019764.1	Escherichia coli O111:H- 110512 plasmid pO111-110512_3 DNA, complete genome	Escherichia coli		plasmid	4635	circular	18042	34804	94	0.0	98.86
CP032447.1	Salmonella enterica subsp. enterica serovar Dublin strain USMARC-69840 plasmid pSDU1-USMARC-69840, complete sequence	Salmonella enterica subsp. enterica	Dublin	plasmid	7456	circular	18042	35039	94	0.0	98.84
CP001143.1	Salmonella enterica subsp. enterica serovar Dublin str. CT_02021853 plasmid pCT02021853_74, complete sequence	Salmonella enterica subsp. enterica	Dublin	plasmid	74551	circular	18039	35030	94	0.0	98.83
CP024261.1	Escherichia coli strain F5656C1 plasmid unnamed1, complete sequence	Escherichia coli		plasmid	45056	circular	18026	34776	94	0.0	98.83
CP027574.1	Escherichia coli strain 2013C-4081 plasmid unnamed1, complete sequence	Escherichia coli		plasmid	48183	circular	18022	34786	94	0.0	98.82
CP037880.1	Salmonella enterica subsp. enterica serovar 4,[5],12:i:- strain PNCS009991 plasmid pPNCS009991_S1, complete sequence	Salmonella enterica subsp. enterica	Typhimurium monophasic	plasmid	40085	circular	18005	35036	94	0.0	98.78
CP011431.1	Salmonella enterica subsp. enterica strain YU39 plasmid pYU39_IncX, complete sequence	Salmonella enterica subsp. enterica		plasmid	42199	circular	18000	35031	94	0.0	98.77
MF428416.1	Salmonella enterica subsp. enterica serovar Typhimurium strain ExPB5-59 plasmid pExPB5-59-1, complete sequence	Salmonella enterica subsp. enterica	Typhimurium	plasmid	4504	circular	18000	35031	94	0.0	98.77
JN935898.1	Escherichia coli plasmid pRPEC180_47, complete sequence	Escherichia coli		plasmid	47506	circular	17904	35099	94	0.0	98.61
CP056820.1	Escherichia coli strain RHBSTW-00147 plasmid pRHBSTW-00147_5, complete sequence	Escherichia coli		plasmid	36067	circular	17784	35229	95	0.0	98.39
CP057472.1	Escherichia coli strain RHB25-C19 plasmid pRHB25-C19_3, complete sequence	Escherichia coli		plasmid	35662	circular	17784	35091	95	0.0	98.38
JN935897.1	Escherichia coli plasmid pNMEC31_31, complete sequence	Escherichia coli		plasmid	31684	circular	17666	34853	95	0.0	98.18
AP022652.1	Escherichia coli 09-02E plasmid p2-09-02E DNA, complete genome	Escherichia coli		plasmid	45497	circular	17655	34762	94	0.0	98.14
CP048291.1	Escherichia coli strain CVM N18EC0432 plasmid pN18EC0432-4, complete sequence	Escherichia coli		plasmid	47739	circular	17525	35003	95	0.0	98.32
CP032994.1	Escherichia coli strain W5-6 plasmid p2_W5-6, complete sequence	Escherichia coli		plasmid	44779	circular	16534	37305	99	0.0	99.3
CP053740.1	Escherichia coli strain CP8-3_Sichuan plasmid pCP8-3-IncX1, complete sequence	Escherichia coli		plasmid	38002	circular	16460	37382	99	0.0	99.43
CP010127.1	Escherichia coli strain C8 plasmid B, complete genome	Escherichia coli		plasmid	42655	circular	16231	33544	94	0.0	96.38
CP028313.1	Salmonella enterica subsp. enterica serovar Heidelberg strain CFSAN067218 plasmid pSH-04-2, complete sequence	Salmonella enterica subsp. enterica	Heidelberg	plasmid	43609	circular	16211	35118	94	0.0	99.12
LT985261.1	Escherichia coli strain 657 genome assembly, plasmid: RCS50_p	Escherichia coli		plasmid	42913	circular	16074	37341	99	0.0	97.38
KU932031.1	Escherichia coli plasmid pEC15II, complete sequence	Escherichia coli		plasmid	38611	circular	15732	34819	94	0.0	99.04
CP009767.1	Salmonella enterica subsp. enterica serovar Enteritidis strain FORC_007 plasmid pFORC7, complete sequence	Salmonella enterica subsp. enterica	Enteritidis	plasmid	101428	circular	15333	33008	89	0.0	98.96
CP047580.1	Escherichia coli strain 94EC plasmid p94EC-4, complete sequence	Escherichia coli		plasmid	47443	circular	15328	32992	89	0.0	98.95
CP024290.1	Escherichia coli O178:H19 strain 2012C-4431 plasmid unnamed1, complete sequence	Escherichia coli		plasmid	36473	circular	15306	33162	89	0.0	98.9
CP031234.1	Escherichia coli strain Es_ST410_NW1_NDM_09_2017 plasmid pEsST410_NW_4, complete sequence	Escherichia coli		plasmid	46994	circular	15239	33006	89	0.0	98.76
CP055705.1	Citrobacter freundii strain RHB16-C02 plasmid pRHB16-C02_4, complete sequence	Citrobacter freundii		plasmid	51549	circular	15234	33060	89	0.0	98.75
CP057749.1	Citrobacter freundii strain RHB16-C09 plasmid pRHB16-C09_4, complete sequence	Citrobacter freundii		plasmid	51549	circular	15234	33060	89	0.0	98.75
FJ666132.1	Escherichia coli strain MS2027 plasmid pMAS2027, complete sequence	Escherichia coli		plasmid	42644	circular	15228	33044	89	0.0	98.74
JN887338.1	Escherichia coli strain G3/10 plasmid pSYM1, complete sequence	Escherichia coli		plasmid	50572	circular	15228	33055	89	0.0	98.74
HE577112.1	Morganella morganii strain M203 plasmid R485 complete sequence	Morganella morganii		plasmid	61093	circular	15223	33059	89	0.0	98.73
CP023379.1	Escherichia coli strain 127 plasmid p39, complete sequence	Escherichia coli		plasmid	39598	circular	15211	32944	89	0.0	98.71
CP032397.1	Salmonella enterica subsp. enterica serovar Dublin strain CVM 22429 plasmid p22429, complete sequence	Salmonella enterica subsp. enterica	Dublin	plasmid	329264	circular	14667	35049	94	0.0	98.92
JF267653.1	Salmonella enterica subsp. enterica serovar Dublin strain 853 plasmid pSD_77, complete sequence	Salmonella enterica subsp. enterica	Dublin	plasmid	77331	circular	14667	35038	94	0.0	98.92
AP021965.1	Escherichia coli plasmid pWP3-W18-CRE-03_2 DNA, complete genome, strain: WP3-W18-CRE-03	Escherichia coli		plasmid	47584	circular	14534	32120	90	0.0	96.24
CP055807.1	Escherichia fergusonii strain RHB03-C23 plasmid pRHB03-C23_2, complete sequence	Escherichia fergusonii		plasmid	52614	circular	14004	35686	94	0.0	99.03
CP057914.1	Escherichia coli strain RHB10-C09 plasmid pRHB10-C09_4, complete sequence	Escherichia coli		plasmid	32598	circular	12820	35638	94	0.0	98.99
CP055979.1	Escherichia coli strain RHB06-C09 plasmid pRHB06-C09_4, complete sequence	Escherichia coli		plasmid	35954	circular	12085	35502	94	0.0	97.61
CP048927.1	Salmonella enterica subsp. enterica serovar Saintpaul strain NY-N14748 plasmid pN14748, complete sequence	Salmonella enterica subsp. enterica	Saintpaul	plasmid	53208	circular	11932	35134	94	0.0	99.01
CP017222.1	Escherichia coli strain FAM21845 plasmid pFAM21845_2, complete sequence	Escherichia coli		plasmid	54159	circular	11790	33061	89	0.0	96.92
CP022281.1	Escherichia coli strain STEC299 plasmid pSTEC299_2, complete sequence	Escherichia coli		plasmid	5919	circular	11649	34796	95	0.0	95.76
CP041553.1	Escherichia coli strain 144 plasmid p2175-3	Escherichia coli		plasmid	33823	linear	11647	28328	79	0.0	96.72
CU928149.1	Escherichia coli str. UMN026 plasmid p2ESCUM, complete genome	Escherichia coli		plasmid	33809	circular	11476	28120	79	0.0	96.28
JF776874.1	Escherichia coli strain 2161 plasmid pE001, complete sequence	Escherichia coli		plasmid	38611	circular	11454	34773	94	0.0	96.22
JQ269336.1	Escherichia coli plasmid pDKX1-TEM-52, complete sequence	Escherichia coli		plasmid	38611	circular	11454	34819	94	0.0	96.22
CP023438.1	Salmonella enterica strain FORC_074 plasmid pFORC74_3, complete sequence	Salmonella enterica subsp. enterica		plasmid	51931	circular	10752	27178	74	0.0	99.02
CP030195.1	Salmonella enterica strain SA20080453 plasmid pSA20080453.1, complete sequence	Salmonella enterica subsp. enterica		plasmid	38923	circular	10135	28706	95	0.0	92.62

## Sheet: search
ncbi nucleotid blast
date: 13.08.2020
query: CP054423
range: 20468(hha)-41604(stbE)
query length: 21137
look for up to 20000 hits
search all taxid
complete results: 1417
filter results for query cover 70-100% and identity 90-100%
filtered results: 131
